# Supplementary material for: TIP55, a splice isoform of the KAT5 acetyltransferase, is essential for developmental gene regulation and organogenesis
Source: Sci Rep. 2018 Oct 8;8:14908. doi: 10.1038/s41598-018-33213-4 (PMC6175934; doi:10.1038/s41598-018-33213-4)
Supplement: Supplementary file 2 — Table S1 [file 41598_2018_33213_MOESM2_ESM.xlsx]

## Sheet: Significantly DE Genes
GENE	PPEE	PPDE	PostFC	RealFC	logPostFC
Gm13102	9.79562e-11	1	0.0174516	0.000345357	-5.8405
Erv3	0.0176981	0.982302	0.0387817	0.0381519	-4.68848
Prl8a2	0.045367	0.954633	0.0558119	0.0548659	-4.16328
Hbb-y	4.10066e-10	1	0.0571259	0.0570931	-4.12971
Hba-a2	0	1	0.0603646	0.0603415	-4.05015
Mir680-3	0	1	0.0632355	0.0605259	-3.98312
Hbb-bh1	0	1	0.0691045	0.0690875	-3.85508
Csf2rb	0	1	0.0725732	0.0718519	-3.78442
Rhag	0	1	0.0727711	0.070514	-3.78049
Hba-x	4.41402e-12	1	0.0732626	0.0732549	-3.77078
Kcnn4	0	1	0.0761608	0.07124	-3.71481
Alas2	3.9968e-15	1	0.0838866	0.0835271	-3.57542
Redrum	0	1	0.0843207	0.0799476	-3.56797
Slc4a1	0	1	0.0851616	0.0850426	-3.55365
Spta1	1.17684e-14	1	0.0888706	0.0884464	-3.49215
Gata1	0	1	0.0995298	0.0982522	-3.32873
Klf1	0	1	0.100065	0.0992041	-3.32099
Gfi1b	0	1	0.100077	0.0974651	-3.32082
Gypa	0	1	0.104455	0.103808	-3.25905
Asb17	3.34517e-09	1	0.105282	0.08627	-3.24767
Trim10	0	1	0.10589	0.1042	-3.23936
1700047E10Rik	0	1	0.106804	0.10552	-3.22696
Mir719	0.0270415	0.972959	0.107829	0.0799732	-3.21318
Cited4	0	1	0.107978	0.107421	-3.21119
Hbq1b	7.42848e-06	0.999993	0.10862	0.0956952	-3.20264
Hemgn	0	1	0.109967	0.109012	-3.18486
Pkhd1l1	3.75415e-05	0.999962	0.115145	0.104085	-3.11848
Nmnat3	0.000171702	0.999828	0.126187	0.115381	-2.98636
Gja6	1.036e-08	1	0.130094	0.121302	-2.94238
Ubash3a	4.05547e-10	1	0.142764	0.133936	-2.80829
Epb4.2	0	1	0.146655	0.145228	-2.76951
Aldoart1	0	1	0.147272	0.146673	-2.76345
2010003K11Rik	0.00699171	0.993008	0.159254	0.123853	-2.6506
Ank1	0	1	0.159508	0.159107	-2.6483
Serpind1	0.000836112	0.999164	0.160739	0.154737	-2.63721
Nfe2	0	1	0.169332	0.167568	-2.56208
Kel	2.11386e-09	1	0.177067	0.173839	-2.49763
Add2	0	1	0.17709	0.17643	-2.49745
Mrap	0	1	0.177752	0.173012	-2.49206
Treml2	1.55912e-11	1	0.189859	0.186602	-2.397
Gpr62	3.30126e-08	1	0.194441	0.187982	-2.3626
Snca	0	1	0.197597	0.193912	-2.33937
Cldn13	0.00161962	0.99838	0.197717	0.169871	-2.33849
6030468B19Rik	2.01426e-09	1	0.198798	0.192896	-2.33062
Ikzf1	0	1	0.208656	0.207237	-2.2608
Stab2	7.55612e-07	0.999999	0.210058	0.209508	-2.25114
Acox2	0.0282773	0.971723	0.210638	0.177483	-2.24716
Xaf1	0.000742675	0.999257	0.21993	0.199325	-2.18488
Ermap	0	1	0.228882	0.227986	-2.12732
Uba7	0	1	0.241356	0.237959	-2.05076
Gm10012	0	1	0.244345	0.243788	-2.03301
Gm6251	0	1	0.248194	0.247193	-2.01046
Hist1h2af	0.0272835	0.972717	0.252539	0.245204	-1.98542
Serpina1c	0.0246863	0.975314	0.253089	0.246395	-1.98228
Rhd	1.27954e-06	0.999999	0.254368	0.243557	-1.97501
Pklr	3.33067e-16	1	0.254733	0.253974	-1.97294
Ifi35	1.09262e-05	0.999989	0.277208	0.270536	-1.85096
Gm5766	0	1	0.278687	0.278288	-1.84328
Mir3471-2	5.3607e-05	0.999946	0.281477	0.271891	-1.82891
Hist1h3i	3.03794e-06	0.999997	0.283157	0.272121	-1.82033
Csf2rb2	0.000187299	0.999813	0.286891	0.285198	-1.80142
Slc30a10	4.95248e-12	1	0.288742	0.286586	-1.79215
Gypc	0	1	0.289101	0.288517	-1.79035
Hist1h3b	5.17431e-07	0.999999	0.289765	0.285261	-1.78704
Gm6402	0	1	0.290363	0.290185	-1.78407
Foxe1	3.69613e-09	1	0.295316	0.289022	-1.75967
Col3a1	0	1	0.295809	0.295751	-1.75726
Ache	0.0118836	0.988116	0.302355	0.294466	-1.72568
1700019B21Rik	0.0042028	0.995797	0.304417	0.294718	-1.71588
Cfi	0.0183928	0.981607	0.308623	0.305688	-1.69608
Gm6682	0	1	0.31228	0.312249	-1.67909
Hpgd	0.0193791	0.980621	0.312447	0.29058	-1.67832
Gucy2c	0.0109091	0.989091	0.314621	0.310326	-1.66831
Steap3	0	1	0.321844	0.320955	-1.63556
Mir682	6.93729e-08	1	0.323226	0.32121	-1.62939
Hbb-bs	0.0185244	0.981476	0.323362	0.322295	-1.62878
Gm10548	0	1	0.339569	0.339346	-1.55823
Ascl1	0.00281227	0.997188	0.342411	0.34093	-1.5462
Slc1a7	1.29235e-05	0.999987	0.346752	0.339727	-1.52802
Prr7	0	1	0.350748	0.349991	-1.51149
Slc44a4	0.00308707	0.996913	0.350813	0.348917	-1.51122
Prdx6b	7.86831e-08	1	0.350906	0.348247	-1.51084
Neurog1	2.12869e-05	0.999979	0.354205	0.35218	-1.49734
Fam43b	2.98867e-05	0.99997	0.356107	0.352163	-1.48962
Mfsd2b	0	1	0.360347	0.359792	-1.47254
Hist1h2bk	2.65557e-06	0.999997	0.369853	0.362361	-1.43498
Scn3a	0.00363725	0.996363	0.370553	0.3618	-1.43225
Hoxc10	6.64349e-10	1	0.371621	0.370459	-1.4281
Tspan32	2.46519e-05	0.999975	0.373456	0.366402	-1.42099
Gm13826	0	1	0.374105	0.374081	-1.41848
Gm12338	5.49628e-05	0.999945	0.377098	0.374311	-1.40699
Gm12657	0	1	0.377938	0.377648	-1.40378
Gamt	9.47817e-07	0.999999	0.382277	0.381086	-1.38731
2210039B01Rik	1.27676e-14	1	0.383946	0.38257	-1.38102
Tmem56	0	1	0.393234	0.392565	-1.34654
Gpr128	0.0314797	0.96852	0.408804	0.40301	-1.29052
Fermt3	8.19517e-07	0.999999	0.41405	0.412673	-1.27212
Jund	0	1	0.415618	0.415561	-1.26667
Naaladl1	0.00841737	0.991583	0.416096	0.415141	-1.26501
Acp5	0.000793637	0.999206	0.418026	0.417426	-1.25833
Mgst3	3.00418e-05	0.99997	0.418995	0.418667	-1.25499
Tmem238	5.50692e-06	0.999994	0.419106	0.415554	-1.25461
Cpne7	0	1	0.42116	0.419312	-1.24756
Gm15421	2.58776e-06	0.999997	0.421828	0.421372	-1.24527
Acss1	1.72085e-13	1	0.429755	0.427916	-1.21841
Slc10a3-ubl4	4.55533e-11	1	0.430298	0.429288	-1.21659
Npm3-ps1	3.34976e-12	1	0.432794	0.432227	-1.20825
Sptb	1.02994e-05	0.99999	0.441128	0.441004	-1.18073
Gm6654	3.91446e-10	1	0.441233	0.43961	-1.18039
Mt2	0.0102641	0.989736	0.441615	0.441464	-1.17914
Clec14a	0.0153717	0.984628	0.445052	0.444552	-1.16795
Art4	0.00389215	0.996108	0.445309	0.443589	-1.16712
Wdr89	0	1	0.445702	0.445653	-1.16585
Ubald2	5.16241e-06	0.999995	0.445969	0.445726	-1.16499
Prdm13	0.00131845	0.998682	0.446302	0.444293	-1.16391
Blvrb	2.78111e-13	1	0.447203	0.446684	-1.161
Mmp14	0	1	0.447276	0.447209	-1.16076
Lyl1	0.00315336	0.996847	0.45074	0.450008	-1.14963
Tssk6	3.55471e-12	1	0.451538	0.449024	-1.14708
Scarf2	0.000115105	0.999885	0.45527	0.454956	-1.13521
Onecut1	2.13807e-05	0.999979	0.455651	0.45186	-1.134
Msx3	0	1	0.460905	0.460412	-1.11746
Tmem200b	2.33717e-06	0.999998	0.46536	0.464362	-1.10358
Chchd10	0.0236334	0.976367	0.466067	0.465675	-1.10139
Pak6	0.00259525	0.997405	0.469071	0.465944	-1.09212
Prex2	0	1	0.473098	0.473034	-1.07979
Hist1h2ae	0.00182149	0.998179	0.473218	0.469565	-1.07942
Slc7a14	3.57492e-14	1	0.474284	0.473751	-1.07618
Lum	0.000496296	0.999504	0.476509	0.476326	-1.06942
Slc25a21	1.41766e-06	0.999999	0.477642	0.474535	-1.066
E030024N20Rik	0	1	0.481004	0.480932	-1.05588
Gm13034	2.35604e-05	0.999976	0.481239	0.478497	-1.05517
Dlx1	0.041196	0.958804	0.481751	0.476754	-1.05364
Ehd2	4.44089e-16	1	0.484497	0.484318	-1.04544
Slc38a5	4.24627e-08	1	0.485592	0.484608	-1.04218
Lrrc32	6.74238e-13	1	0.486531	0.485354	-1.0394
Tal1	7.06756e-07	0.999999	0.487175	0.486995	-1.03749
Fam111a	1.72196e-13	1	0.488179	0.488073	-1.03452
Bhlha15	0.000276127	0.999724	0.489255	0.487042	-1.03134
Glp1r	0.00140797	0.998592	0.492756	0.489145	-1.02105
Slc25a37	0	1	0.494198	0.494137	-1.01684
Slco2a1	0.00513464	0.994865	0.497889	0.496505	-1.0061
Ier5l	0	1	0.502051	0.501899	-0.994094
Crip1	0.0154957	0.984504	0.508149	0.507274	-0.976677
Gm1673	0	1	0.508362	0.507691	-0.976073
Slc25a12	1.11022e-16	1	0.509308	0.50884	-0.97339
Slc16a12	0.000930803	0.999069	0.509981	0.507299	-0.971485
Gpr135	0.0315585	0.968442	0.510255	0.504591	-0.970709
Zfpm1	3.61289e-05	0.999964	0.513398	0.513331	-0.961852
D030028A08Rik	2.65343e-14	1	0.513633	0.512529	-0.96119
Kcna3	0.00277144	0.997229	0.515497	0.511532	-0.955963
Fam171a2	0	1	0.51948	0.519346	-0.944861
Tbxa2r	0.00204051	0.997959	0.520473	0.516591	-0.942104
Neurog2	4.10156e-07	1	0.522245	0.521023	-0.937202
Nr2f6	0	1	0.523657	0.523594	-0.933305
Hdhd3	0.000425487	0.999575	0.527222	0.526015	-0.923519
Krt20	0.00200078	0.997999	0.527447	0.524452	-0.922901
Bri3	9.02201e-12	1	0.5283	0.528221	-0.92057
Tmem44	1.85553e-11	1	0.528338	0.527383	-0.920467
Mex3d	0	1	0.529988	0.529906	-0.915968
Rprm	1.49658e-13	1	0.530926	0.530565	-0.913418
Fam195a	9.75553e-05	0.999902	0.531813	0.531378	-0.911009
Hist1h2ai	0.0377803	0.96222	0.532405	0.530709	-0.909404
En2	2.32031e-07	1	0.532611	0.532121	-0.908847
Ydjc	6.51583e-08	1	0.533114	0.532242	-0.907485
Foxd2	0.00130184	0.998698	0.534144	0.533489	-0.904699
Pcsk4	0.0133143	0.986686	0.535584	0.532043	-0.900814
Bok	1.55431e-15	1	0.536732	0.536441	-0.897726
Gdpd5	0	1	0.536845	0.536577	-0.897423
P4ha3	8.49821e-09	1	0.538918	0.537553	-0.891862
Fam189b	2.55351e-15	1	0.53918	0.539046	-0.89116
Dchs1	1.02808e-08	1	0.542252	0.542184	-0.882964
Col1a2	7.46847e-13	1	0.542927	0.54289	-0.881171
Gpc2	0	1	0.542941	0.542756	-0.881132
Ankle1	4.15049e-09	1	0.543628	0.542757	-0.879309
Ppp1r2-ps3	8.72021e-07	0.999999	0.543725	0.54312	-0.879052
Tm7sf2	0.000214636	0.999785	0.544661	0.543636	-0.87657
Hmgcs2	0.0364641	0.963536	0.545322	0.542521	-0.874818
Lrch4	7.1799e-11	1	0.545578	0.544853	-0.874143
Mfng	2.9976e-15	1	0.547158	0.546553	-0.86997
Crispld2	9.24898e-11	1	0.548701	0.547295	-0.865909
Fgd3	0.00073035	0.99927	0.549024	0.547295	-0.865059
Hlx	1.02571e-05	0.99999	0.550437	0.550254	-0.86135
Nbeal2	0.000338173	0.999662	0.55157	0.551134	-0.858384
Krt7	0.00120097	0.998799	0.551865	0.551737	-0.857613
Scand1	3.04179e-12	1	0.552933	0.552798	-0.854824
Hpdl	3.13178e-05	0.999969	0.553801	0.551558	-0.85256
Hes5	0.00721071	0.992789	0.555542	0.554915	-0.848032
Pdzk1ip1	0.000372912	0.999627	0.555927	0.553911	-0.847032
Metrn	7.20404e-06	0.999993	0.556697	0.556623	-0.845035
Nr5a2	0.00306286	0.996937	0.557293	0.554962	-0.843492
Asxl3	0.0050375	0.994962	0.557767	0.557573	-0.842267
Ell2	0.00139003	0.99861	0.561139	0.560941	-0.833569
Fam132a	7.28997e-09	1	0.561841	0.561109	-0.831766
Tnfaip8l1	7.77082e-05	0.999922	0.562447	0.561031	-0.830211
Arhgap33	1.45558e-11	1	0.563923	0.563736	-0.82643
Dhrs11	0.0299794	0.970021	0.565999	0.565528	-0.821129
Pgp	3.09752e-13	1	0.566295	0.56617	-0.820373
Nkx2-3	6.63892e-05	0.999934	0.566803	0.566141	-0.819082
Hnrnpa0	0	1	0.567862	0.567855	-0.816387
Tmem158	8.38462e-05	0.999916	0.568437	0.568185	-0.814927
Pcp4	0.0107049	0.989295	0.569335	0.566776	-0.812649
Pnpo	3.28737e-13	1	0.570134	0.570005	-0.810628
Slc29a2	3.1892e-10	1	0.570841	0.570679	-0.808838
Homer3	0	1	0.571662	0.571608	-0.806767
Rcn3	0.000361682	0.999638	0.574095	0.574043	-0.800639
Abcb10	0	1	0.575751	0.575651	-0.796484
Sla2	0.044368	0.955632	0.57672	0.573125	-0.794058
Slc6a9	6.49414e-12	1	0.577225	0.576622	-0.792795
Prdm16	1.27547e-05	0.999987	0.57766	0.576386	-0.791707
Wnk2	0.00607334	0.993927	0.578221	0.578055	-0.790306
Gm4262	2.22045e-15	1	0.578789	0.57795	-0.788891
Dok3	0.00964529	0.990355	0.579069	0.576968	-0.788192
Slc25a29	0.0148901	0.98511	0.579471	0.577002	-0.787192
Ntn3	6.77236e-14	1	0.580925	0.58048	-0.783577
Pif1	0	1	0.583418	0.583219	-0.777398
Bbc3	0	1	0.584824	0.584356	-0.773925
Tspan4	0.0142391	0.985761	0.585222	0.585096	-0.772944
Ppp1r14b	0	1	0.5858	0.585779	-0.771521
3000002C10Rik	5.41511e-12	1	0.586007	0.585948	-0.77101
4930413G21Rik	1.25452e-11	1	0.586426	0.585875	-0.769979
Tgm2	6.66134e-16	1	0.589892	0.589786	-0.761477
Gimap6	2.26012e-05	0.999977	0.590413	0.588726	-0.760203
Fam65b	0.00155438	0.998446	0.590473	0.588194	-0.760058
Jag2	0	1	0.591407	0.590909	-0.757778
Hyls1	0	1	0.592001	0.591629	-0.756328
Sostdc1	0.00126972	0.99873	0.597375	0.596218	-0.743292
Isyna1	0	1	0.597429	0.59739	-0.74316
Ube2j2	0	1	0.598153	0.597998	-0.741414
Basp1	0	1	0.598241	0.598221	-0.741201
Sost	0.00729171	0.992708	0.599346	0.598659	-0.738539
Gm5088	0	1	0.5995	0.599378	-0.738168
Ddah2	0	1	0.599698	0.599653	-0.737691
Nudt11	8.27156e-10	1	0.59998	0.599868	-0.737014
Ctse	0.0444483	0.955552	0.6003	0.597871	-0.736245
Mgat5b	0.0408573	0.959143	0.600427	0.599703	-0.73594
Grasp	1.48818e-06	0.999999	0.600489	0.600047	-0.73579
Zfp771	1.0647e-13	1	0.600999	0.60079	-0.734565
Unc13d	4.72959e-08	1	0.60133	0.600163	-0.733772
Kcnk16	0.0487933	0.951207	0.601409	0.598636	-0.733583
Sun2	0	1	0.601511	0.601308	-0.733337
Ak5	0.00177472	0.998225	0.601604	0.600283	-0.733114
Gm266	3.00375e-07	1	0.603431	0.60288	-0.72874
Alad	0	1	0.603517	0.603477	-0.728533
Nrxn2	2.45795e-09	1	0.603845	0.603647	-0.727751
Lppr3	0.0470727	0.952927	0.604778	0.604592	-0.725523
Mrpl34	0	1	0.605935	0.605834	-0.722766
Setd1b	0.00702638	0.992974	0.606323	0.606288	-0.721843
Nudt17	0.000388304	0.999612	0.609238	0.60791	-0.714922
Dbp	3.65627e-06	0.999996	0.609657	0.608667	-0.713931
Crnde	0.0120865	0.987913	0.612414	0.611492	-0.70742
Inafm1	3.49347e-08	1	0.612652	0.61178	-0.706861
Foxf2	2.27092e-06	0.999998	0.612655	0.612181	-0.706854
Gpm6b	2.34209e-05	0.999977	0.612841	0.612211	-0.706415
Ccdc85b	0	1	0.613834	0.613682	-0.70408
Psrc1	1.11022e-15	1	0.614144	0.614074	-0.703351
Fam69b	0.00406656	0.995933	0.615698	0.614753	-0.699705
Hoxa5	2.19325e-10	1	0.616112	0.615845	-0.698736
Foxd2os	0.00893967	0.99106	0.617001	0.615652	-0.696656
Sv2c	0.0457024	0.954298	0.617085	0.614057	-0.696459
Gmip	2.22045e-16	1	0.617622	0.617104	-0.695203
Bnc2	1.76526e-05	0.999982	0.617808	0.617357	-0.694771
Crat	0	1	0.618055	0.617855	-0.694193
Plscr3	1.11022e-16	1	0.6186	0.618522	-0.692921
Cenpv	3.60822e-14	1	0.619053	0.618637	-0.691864
Spef1	0.000649649	0.99935	0.619452	0.618469	-0.690935
Shf	1.61206e-05	0.999984	0.619461	0.619364	-0.690915
Smim4	2.77762e-08	1	0.620218	0.619271	-0.689153
Nrros	1.36702e-10	1	0.620478	0.619929	-0.688548
Efna2	5.56222e-14	1	0.620512	0.62043	-0.688468
Rab3il1	0.00265957	0.99734	0.6206	0.620469	-0.688265
Zfp385c	0.0313247	0.968675	0.622595	0.620851	-0.683635
Dlx2	0.0400093	0.959991	0.623025	0.622707	-0.682637
1500011K16Rik	0.00497724	0.995023	0.623648	0.622805	-0.681195
E130012A19Rik	5.15593e-11	1	0.623847	0.623819	-0.680736
2410004N09Rik	1.442e-10	1	0.623948	0.623637	-0.680503
Cnih2	0	1	0.623989	0.623691	-0.680408
Derl3	0.0291828	0.970817	0.624923	0.623463	-0.678249
Eno3	6.66134e-16	1	0.625152	0.625052	-0.677721
Esrra	2.46752e-06	0.999998	0.625868	0.625619	-0.676071
Tmem160	5.17997e-12	1	0.62661	0.626371	-0.674361
Kif26a	2.26116e-10	1	0.626955	0.626848	-0.673567
Ucp2	2.28439e-05	0.999977	0.627523	0.627446	-0.672261
Gm12070	0	1	0.628279	0.628266	-0.670523
Zfp618	3.66873e-11	1	0.629322	0.628976	-0.668131
2017-03-09	1.11022e-16	1	0.629907	0.629692	-0.666788
Spata5l1	1.18998e-11	1	0.630184	0.629811	-0.666156
Ccdc85c	5.973e-14	1	0.630864	0.630769	-0.664598
Psmb10	6.77476e-08	1	0.631875	0.631442	-0.662289
Cfp	0.0264443	0.973556	0.632465	0.631331	-0.660941
Zhx2	5.01929e-08	1	0.633317	0.633114	-0.659001
Map1lc3a	3.0856e-09	1	0.635186	0.634949	-0.654749
Rnf144a	4.84205e-06	0.999995	0.635454	0.635398	-0.654141
Emilin1	0.00151583	0.998484	0.635623	0.635569	-0.653757
Vopp1	5.66214e-15	1	0.636862	0.636743	-0.650947
Nudt10	0.0123464	0.987654	0.638122	0.637857	-0.648096
Ube2c	4.90719e-13	1	0.638542	0.638524	-0.647147
Marcks	0	1	0.63858	0.638572	-0.64706
Exosc4	0	1	0.638679	0.638558	-0.646836
Gas1	0	1	0.638842	0.638807	-0.646469
Pcbp1	0	1	0.639429	0.639423	-0.645143
Whrn	0.000417971	0.999582	0.641624	0.641472	-0.6402
Maob	0.000111302	0.999889	0.641719	0.641535	-0.639986
Arhgef10	0.000137906	0.999862	0.642761	0.642653	-0.637645
Rgs2	0.000464597	0.999535	0.642789	0.642524	-0.637584
Smim1	0.000198879	0.999801	0.644319	0.644134	-0.634154
Fbrsl1	1.78421e-06	0.999998	0.644334	0.644231	-0.63412
Aprt	1.51151e-05	0.999985	0.644462	0.644435	-0.633833
Ano8	5.33176e-06	0.999995	0.64452	0.64432	-0.633703
Sbk1	0.000113877	0.999886	0.644585	0.644554	-0.633558
Aes	0.000387298	0.999613	0.645084	0.64501	-0.63244
Fads3	0.000825934	0.999174	0.64755	0.647033	-0.626937
Wnk4	0.00609005	0.99391	0.647752	0.647432	-0.626487
Pim3	0	1	0.648119	0.648031	-0.625669
Atp5g1	0	1	0.648212	0.648189	-0.625462
Rbm38	0.0443448	0.955655	0.64927	0.649237	-0.623108
4930539J05Rik	1.15276e-06	0.999999	0.649968	0.64959	-0.621558
Rpp25l	0	1	0.650124	0.649998	-0.621214
Padi2	8.32919e-05	0.999917	0.651038	0.650035	-0.619186
Steap1	6.43566e-05	0.999936	0.651308	0.650542	-0.618587
Cpox	0.000200671	0.999799	0.652089	0.65205	-0.616858
Mov10	0.00921683	0.990783	0.652383	0.65227	-0.616209
Dnm1	3.9096e-05	0.999961	0.652489	0.652135	-0.615975
Glrx5	8.87068e-14	1	0.653964	0.653923	-0.612716
Mbnl1	0	1	0.654117	0.653986	-0.61238
Hoxb5	0	1	0.654493	0.654121	-0.611551
Tjp3	0	1	0.654907	0.654594	-0.610637
Sipa1	0.00193841	0.998062	0.654983	0.654921	-0.610471
Ankrd52	0.00150749	0.998493	0.655018	0.65499	-0.610393
Hexim2	0.00446555	0.995534	0.655728	0.654492	-0.608831
Rgag4	0.0282283	0.971772	0.655966	0.655167	-0.608306
Foxp4	0.00356575	0.996434	0.655972	0.655957	-0.608293
Suv420h2	1.33227e-15	1	0.656528	0.656462	-0.607072
Mir703	1.3687e-10	1	0.656864	0.656556	-0.606333
Rpia	5.77077e-11	1	0.657016	0.656712	-0.606
Tmem98	0	1	0.657045	0.65683	-0.605935
Notch4	4.45045e-09	1	0.657278	0.657002	-0.605423
Slc25a22	4.55052e-07	1	0.657931	0.65786	-0.603991
Efs	4.41009e-09	1	0.657933	0.657872	-0.603987
Gpc1	0	1	0.658025	0.657999	-0.603786
Klf16	2.19044e-07	1	0.658326	0.658229	-0.603126
Lzts2	0	1	0.658508	0.658475	-0.602728
Cdt1	7.07623e-12	1	0.658616	0.658586	-0.60249
Fam83d	0	1	0.659131	0.659048	-0.601362
Pttg1	0	1	0.659464	0.659408	-0.600635
Epor	1.80272e-07	1	0.66044	0.659986	-0.5985
Clcn2	0.000307466	0.999693	0.660961	0.660514	-0.597363
Samd14	8.46921e-10	1	0.661533	0.66145	-0.596115
Sapcd2	0	1	0.663751	0.663586	-0.591286
Tbc1d10b	3.36287e-13	1	0.663808	0.663746	-0.591161
Ptms	1.75304e-13	1	0.664029	0.664016	-0.590683
Bola2	9.26015e-07	0.999999	0.664325	0.664224	-0.59004
Fam89b	0	1	0.664529	0.664471	-0.589595
Myl9	1.40524e-09	1	0.664558	0.664468	-0.589533
Sh3pxd2b	7.67275e-13	1	0.664766	0.664736	-0.589081
Rnf150	0.0245418	0.975458	0.665322	0.664108	-0.587874
Cdkn2d	6.88338e-15	1	0.665743	0.665407	-0.586964
Mrps12	0	1	0.66588	0.665787	-0.586665
Klf13	1.3103e-07	1	0.66633	0.666268	-0.585692
Comtd1	0.00125823	0.998742	0.66724	0.666757	-0.583723
Abca1	0	1	0.66806	0.667919	-0.58195
Pcbp4	0	1	0.668192	0.668183	-0.581666
Dap	0.000244127	0.999756	0.668444	0.668371	-0.581121
Fzr1	6.21725e-13	1	0.668534	0.668502	-0.580926
Lrrc16b	0.0399159	0.960084	0.668673	0.667775	-0.580627
Fam212a	4.15959e-05	0.999958	0.668995	0.668787	-0.579933
Fau	0	1	0.669635	0.669627	-0.578554
Kif1c	9.4369e-15	1	0.669831	0.669802	-0.578132
Ttyh3	0.000163963	0.999836	0.669865	0.669853	-0.578057
Trib1	0.000167128	0.999833	0.669969	0.669889	-0.577833
Igsf9	0.00640503	0.993595	0.670664	0.670635	-0.576339
Igfbp4	0.00174698	0.998253	0.67072	0.670711	-0.576217
Ehbp1l1	0.0362168	0.963783	0.671919	0.671646	-0.573641
Gm8801	0.00162445	0.998376	0.672099	0.671393	-0.573254
Shroom3	0.00974592	0.990254	0.672524	0.672493	-0.572342
Plekho1	0	1	0.672688	0.672635	-0.571992
Fhod1	3.68123e-06	0.999996	0.672751	0.672631	-0.571855
Gng11	0.000117264	0.999883	0.673038	0.672609	-0.57124
Apba3	6.07958e-13	1	0.673182	0.673084	-0.57093
Ppp1r9b	0	1	0.673994	0.673962	-0.569193
Gys1	1.45459e-06	0.999999	0.674009	0.673967	-0.569161
Smtn	0.0102099	0.98979	0.674033	0.67399	-0.569109
Ube2s	0	1	0.674101	0.67409	-0.568963
Hmg20b	1.60359e-07	1	0.674369	0.674306	-0.568391
Mpc2	0.0187232	0.981277	0.675235	0.674928	-0.566539
Sik1	8.19109e-05	0.999918	0.675363	0.675302	-0.566266
Kif21b	0.00232886	0.997671	0.675625	0.675577	-0.565705
Rnpepl1	1.72214e-11	1	0.675942	0.675871	-0.565028
2700081O15Rik	0	1	0.676339	0.676293	-0.564182
Snx8	0.00456503	0.995435	0.676601	0.676521	-0.563623
Cbfa2t3	0.00712199	0.992878	0.6771	0.676891	-0.562559
Srgap1	0	1	0.67737	0.677265	-0.561985
Gdf1	0.000729907	0.99927	0.677803	0.677569	-0.561062
Mbd6	0.0179209	0.982079	0.678095	0.678055	-0.56044
Ttc39c	0.000757204	0.999243	0.678257	0.677609	-0.560096
Myrf	2.64242e-08	1	0.679241	0.679217	-0.558005
Dnmt3a	0	1	0.679353	0.679329	-0.557766
Mob3a	8.83626e-07	0.999999	0.679657	0.679589	-0.557122
Tshz2	1.33825e-05	0.999987	0.680791	0.680577	-0.554716
Plxnb2	2.04976e-09	1	0.681133	0.68112	-0.553991
Dio3	0.0101044	0.989896	0.681218	0.680653	-0.553812
Pogk	5.30171e-07	0.999999	0.681884	0.681768	-0.552402
Acot1	0.015775	0.984225	0.682713	0.682533	-0.550648
Ndst1	5.44636e-07	0.999999	0.682898	0.682864	-0.550259
Phgdh	0.0020505	0.997949	0.683008	0.682991	-0.550025
Nnat	0	1	0.683253	0.68324	-0.549508
Rpl36	0.000240034	0.99976	0.683521	0.683508	-0.548943
Armc6	0.00100783	0.998992	0.683576	0.68344	-0.548827
Tcf3	5.11779e-09	1	0.68373	0.683722	-0.548501
Fam109a	4.28324e-13	1	0.683773	0.683639	-0.54841
Narf	0	1	0.683847	0.683753	-0.548255
Crip2	0.0154257	0.984574	0.684209	0.684161	-0.547491
Rhobtb1	0	1	0.684259	0.684124	-0.547386
Gpx1	2.2781e-10	1	0.68433	0.684313	-0.547235
Ppp1r18	4.01645e-12	1	0.684356	0.684294	-0.547181
Fbxl19	1.42109e-12	1	0.684429	0.684412	-0.547026
Gclm	0.000729874	0.99927	0.684479	0.684351	-0.546921
Chst12	0.0283283	0.971672	0.684756	0.684625	-0.546339
Col5a2	6.2827e-07	0.999999	0.685031	0.684996	-0.545759
Cdc20	0	1	0.68521	0.685196	-0.545381
Pla2g12a	1.22125e-15	1	0.686066	0.685895	-0.54358
Fam64a	0	1	0.686132	0.686091	-0.543441
Adat3	8.68682e-08	1	0.686364	0.685823	-0.542954
Lrfn1	0.000446195	0.999554	0.68657	0.686337	-0.542522
Phf23	0	1	0.686734	0.686704	-0.542177
Cenpa	0	1	0.687207	0.687176	-0.541184
Tubb3	0.000263326	0.999737	0.687719	0.68758	-0.540109
Eef2kmt	2.17604e-14	1	0.688895	0.68867	-0.537644
Plec	0.0225336	0.977466	0.689349	0.689312	-0.536693
Rpl14	0	1	0.68949	0.689483	-0.536398
Znfx1	4.17609e-06	0.999996	0.689902	0.689756	-0.535538
Polr2l	0	1	0.690242	0.690198	-0.534825
Ccnd3	0.000567951	0.999432	0.690415	0.690404	-0.534465
Atp5d	0.0153512	0.984649	0.691047	0.691031	-0.533144
Bmp2k	9.40625e-10	1	0.69207	0.691955	-0.531009
L3hypdh	0.0023853	0.997615	0.692393	0.691616	-0.530336
Irf2bp2	0.00395493	0.996045	0.69243	0.692342	-0.53026
Bcl7c	0	1	0.692526	0.692425	-0.53006
Atn1	0.0370512	0.962949	0.69344	0.693422	-0.528157
Plxnd1	0.0493109	0.950689	0.69358	0.69356	-0.527865
Hmbs	8.81349e-05	0.999912	0.693906	0.693867	-0.527188
Agfg2	1.213e-11	1	0.694849	0.694614	-0.525228
Cxx1a	1.13011e-07	1	0.695223	0.695155	-0.524453
Galk1	0.0336774	0.966323	0.695468	0.695434	-0.523944
Adam12	6.69784e-05	0.999933	0.695523	0.695439	-0.52383
Ypel1	1.52568e-09	1	0.695656	0.695539	-0.523555
Sap30l	1.22125e-15	1	0.69567	0.695552	-0.523524
Ampd2	0.00147422	0.998526	0.696186	0.696142	-0.522456
Rps15a-ps6	0	1	0.696335	0.696315	-0.522148
Ptp4a3	0	1	0.696345	0.696262	-0.522126
Magee1	7.66054e-15	1	0.696354	0.69606	-0.522107
Cdh24	0.0132337	0.986766	0.696397	0.696189	-0.522018
Gm8580	0	1	0.696587	0.696536	-0.521625
Acvr2b	0.00141495	0.998585	0.696824	0.696729	-0.521135
Rnf26	2.87905e-09	1	0.696837	0.696801	-0.521106
Sac3d1	0	1	0.697167	0.697097	-0.520423
Pnrc1	9.62756e-09	1	0.697795	0.697726	-0.519125
Trib2	0.0173233	0.982677	0.697842	0.697602	-0.519027
Sec61b	2.12611e-10	1	0.698906	0.698873	-0.516829
Plin2	1.21785e-06	0.999999	0.698944	0.69889	-0.51675
Ube2m	0	1	0.699206	0.699189	-0.516211
Fbxl16	0.00658969	0.99341	0.699508	0.699215	-0.515588
Serf1	0.00573265	0.994267	0.69954	0.699384	-0.515522
Rxra	6.74126e-09	1	0.699578	0.699536	-0.515443
Dpm3	7.55429e-08	1	0.700412	0.700101	-0.513724
Shank3	0.00100398	0.998996	0.700673	0.70059	-0.513187
Sfpq	3.33067e-15	1	0.700944	0.700942	-0.512628
Orai3	9.80596e-06	0.99999	0.701434	0.701224	-0.511621
Rpl13	0	1	0.701558	0.701555	-0.511365
Klhl34	0.0179151	0.982085	0.702033	0.701441	-0.51039
B4galt2	0	1	0.702097	0.702039	-0.510257
Rps29	2.32981e-08	1	0.70261	0.702601	-0.509204
Tsc22d4	1.11022e-16	1	0.702701	0.70265	-0.509017
Rpl31	0	1	0.703376	0.703367	-0.507633
Bnc1	0.00511863	0.994881	0.704162	0.703894	-0.506022
Car2	5.71054e-06	0.999994	0.704583	0.70454	-0.505158
Pcdhga7	8.10315e-05	0.999919	0.704781	0.704233	-0.504754
Slc27a3	0.000154961	0.999845	0.705153	0.705068	-0.503992
Zfp574	0.00333857	0.996661	0.705232	0.705182	-0.503831
Znhit2	6.66134e-16	1	0.705301	0.705155	-0.50369
Fam110a	2.87548e-14	1	0.70531	0.705115	-0.503671
Zcchc2	0.000741008	0.999259	0.705333	0.705249	-0.503624
Cbx6	0.0116696	0.98833	0.70557	0.705479	-0.503138
Tmem132a	3.45251e-05	0.999965	0.705714	0.705697	-0.502844
Serpinh1	5.91691e-10	1	0.706798	0.706794	-0.500631
Midn	0.000229634	0.99977	0.706958	0.706951	-0.500303
Gtse1	4.26099e-10	1	0.707128	0.707096	-0.499958
Ndufab1	1.08104e-07	1	0.708219	0.70818	-0.497733
Rps21	8.79534e-09	1	0.70851	0.708497	-0.497141
Wtip	3.09198e-08	1	0.708923	0.70886	-0.4963
Efna4	0	1	0.709421	0.709311	-0.495285
Snx12	1.2947e-09	1	0.709433	0.709381	-0.495261
Slc12a7	0.000333868	0.999666	0.709838	0.709802	-0.494438
Camkk2	0	1	0.709842	0.709737	-0.494431
Mapk7	1.10473e-05	0.999989	0.710057	0.710022	-0.493993
Hdac7	1.69623e-07	1	0.710333	0.710287	-0.493432
Sf3b4	0.000213417	0.999787	0.710776	0.710764	-0.492533
Phf2	7.05719e-06	0.999993	0.710885	0.71083	-0.492312
Vash2	0.000208156	0.999792	0.710891	0.710838	-0.492299
Btbd19	0.000484244	0.999516	0.710893	0.710416	-0.492296
Fscn1	1.11022e-16	1	0.711037	0.711034	-0.492003
Slc25a39	2.45008e-06	0.999998	0.711284	0.711265	-0.491502
Zfp865	1.90903e-12	1	0.711618	0.711559	-0.490825
Cxx1b	0.00252771	0.997472	0.711736	0.711667	-0.490585
Gnb2	1.48935e-09	1	0.711778	0.711762	-0.4905
Pebp1	0	1	0.712323	0.712313	-0.489396
2810410L24Rik	0.00431228	0.995688	0.71237	0.711878	-0.489301
Trip6	1.11125e-08	1	0.712623	0.71258	-0.488789
Nsg1	0.0358125	0.964188	0.713028	0.712795	-0.487969
Synj2	0.00731608	0.992684	0.713255	0.712954	-0.48751
Pcdhga11	0.00221522	0.997785	0.713816	0.713558	-0.486375
Mmp15	1.14763e-08	1	0.713866	0.713838	-0.486274
Ctxn1	0.000728328	0.999272	0.713883	0.713819	-0.48624
Ppa2	1.3789e-13	1	0.714222	0.714133	-0.485556
B3gnt1	0.00019853	0.999801	0.714426	0.714281	-0.485143
Dos	2.14654e-07	1	0.714429	0.714215	-0.485137
H2afj	7.48179e-13	1	0.714675	0.714556	-0.484642
Iqgap2	0.000691505	0.999308	0.715103	0.715055	-0.483778
Cmtm3	0	1	0.715351	0.715269	-0.483277
Il11ra1	0.0203944	0.979606	0.715391	0.715162	-0.483196
Slmo1	0.00463185	0.995368	0.715399	0.714977	-0.483181
Hif3a	0.000833029	0.999167	0.71558	0.71542	-0.482815
Slc5a6	2.05848e-06	0.999998	0.715581	0.71545	-0.482813
2700094K13Rik	1.47721e-11	1	0.715796	0.715767	-0.48238
Tmem55b	6.97298e-08	1	0.715868	0.715809	-0.482235
Cdk2ap1	2.78066e-12	1	0.715984	0.715976	-0.482
Vash1	1.0344e-07	1	0.716305	0.716261	-0.481355
Mogs	0	1	0.716475	0.716456	-0.481011
Lrrc8b	7.4607e-14	1	0.716638	0.716536	-0.480684
Gabarap	0.00185548	0.998145	0.716995	0.716972	-0.479965
Cyc1	8.77997e-09	1	0.717223	0.717202	-0.479506
Ecm1	0.00352177	0.996478	0.717376	0.71694	-0.479199
Pidd1	0.0333856	0.966614	0.717623	0.717469	-0.478703
Espl1	2.62901e-06	0.999997	0.717837	0.717819	-0.478272
P3h1	0.00229589	0.997704	0.717889	0.717816	-0.478167
Ctu1	3.38174e-13	1	0.7188	0.718637	-0.476338
Pycrl	4.69513e-13	1	0.718856	0.718806	-0.476225
Dazap1	0	1	0.71893	0.718918	-0.476077
Mknk2	0	1	0.719374	0.71936	-0.475186
Mfap2	0.000208884	0.999791	0.719461	0.719413	-0.475012
Tnk2	2.8364e-12	1	0.719542	0.719499	-0.474849
Cpeb4	0.00479445	0.995206	0.71959	0.719432	-0.474754
Fech	2.72815e-05	0.999973	0.719864	0.719806	-0.474204
Ftl1	0.0182097	0.98179	0.720064	0.720062	-0.473803
Wipf1	1.50031e-05	0.999985	0.720264	0.720206	-0.473403
Inppl1	3.15058e-06	0.999997	0.720425	0.720406	-0.47308
Arhgap23	0.0325212	0.967479	0.721031	0.720946	-0.471868
Tmem134	1.85407e-14	1	0.721056	0.720951	-0.471817
Maz	1.3901e-09	1	0.721283	0.721273	-0.471363
Cox5a	0.000112823	0.999887	0.723424	0.723398	-0.467088
Rab26os	0.0481762	0.951824	0.723892	0.723342	-0.466154
Zmynd19	0	1	0.724448	0.724397	-0.465046
Hspa12b	0.00226921	0.997731	0.7249	0.724738	-0.464145
Arrdc4	0.00440636	0.995594	0.724921	0.724817	-0.464105
H2afz	6.55087e-12	1	0.724946	0.724942	-0.464055
Plekhg2	0.0195168	0.980483	0.725889	0.725865	-0.462179
Klf10	0.000167046	0.999833	0.726488	0.726392	-0.460989
Pla2g6	0.0073144	0.992686	0.726517	0.726457	-0.460931
Tmem206	0.00824155	0.991758	0.726589	0.726462	-0.460789
Ino80b	6.86451e-13	1	0.72671	0.726584	-0.460548
Mark4	1.53198e-07	1	0.727624	0.727555	-0.458735
Kat5	1.49139e-05	0.999985	0.728103	0.728041	-0.457786
2310003H01Rik	4.60427e-05	0.999954	0.728198	0.728069	-0.457597
Rpl13a	0	1	0.728291	0.728289	-0.457413
Kank2	5.0272e-12	1	0.728865	0.728824	-0.456277
Mbp	0.00254307	0.997457	0.72917	0.729022	-0.455672
Uba52	3.48413e-08	1	0.72937	0.729367	-0.455277
Cdr2	2.05391e-14	1	0.729687	0.729634	-0.45465
Sox12	0.00268235	0.997318	0.729799	0.729789	-0.454428
Mrps34	0.000290393	0.99971	0.729802	0.729696	-0.454422
Wdr86	8.46434e-13	1	0.729945	0.729815	-0.454141
1110038B12Rik	0.0350188	0.964981	0.729997	0.729921	-0.454037
Fjx1	0	1	0.730032	0.729942	-0.453969
Piezo1	0.00073474	0.999265	0.730092	0.73007	-0.453849
Znrf1	8.58127e-10	1	0.730692	0.730636	-0.452664
St3gal2	2.2371e-13	1	0.731228	0.73117	-0.451606
Troap	0	1	0.731773	0.731703	-0.450532
Ago2	0.0274926	0.972507	0.732441	0.732428	-0.449215
Lrfn4	0	1	0.7326	0.732561	-0.448902
Vim	0.000294044	0.999706	0.732726	0.732717	-0.448655
Zfp593	0.00165292	0.998347	0.732752	0.732643	-0.448602
Mri1	8.14889e-05	0.999919	0.732903	0.732689	-0.448307
Tsen34	0.000110302	0.99989	0.733342	0.733315	-0.447441
Palm	7.1998e-13	1	0.733463	0.733425	-0.447205
5031439G07Rik	0.000851032	0.999149	0.734297	0.734259	-0.445565
Zcchc14	0.00690302	0.993097	0.734405	0.734378	-0.445352
Zfp598	2.12896e-10	1	0.734588	0.734563	-0.444993
Pitpnm2	0.000857402	0.999143	0.734749	0.734702	-0.444677
Pcyox1l	8.59913e-11	1	0.73519	0.735065	-0.443811
H1fx	7.55673e-05	0.999924	0.735933	0.735909	-0.442355
Trmt2a	2.22045e-16	1	0.736228	0.736185	-0.441776
Filip1l	6.58744e-05	0.999934	0.736334	0.735963	-0.441567
Serf2	2.51412e-11	1	0.73661	0.736597	-0.441028
Cox19	4.44453e-07	1	0.737236	0.737088	-0.439801
Nisch	0.000366897	0.999633	0.737259	0.737255	-0.439757
Pfkfb4	0.0124214	0.987579	0.737494	0.737137	-0.439297
Tmem63b	0.0282087	0.971791	0.73764	0.737594	-0.43901
Hopx	0.00259499	0.997405	0.73768	0.737408	-0.438933
Caskin2	0.00217637	0.997824	0.737934	0.737888	-0.438437
Il2rg	0.00581543	0.994185	0.737984	0.737338	-0.438339
Abhd17a	0.0128972	0.987103	0.738377	0.738335	-0.43757
Ncoa2	3.24777e-07	1	0.73868	0.738655	-0.436979
Gnb1l	4.40902e-07	1	0.738743	0.738444	-0.436855
Pip5k1c	0.000156064	0.999844	0.73882	0.738803	-0.436706
Tmc6	1.1727e-05	0.999988	0.738828	0.738672	-0.43669
Hn1	2.63123e-14	1	0.738832	0.738813	-0.436683
Dyrk2	0	1	0.738862	0.738765	-0.436623
Pgpep1	2.54561e-09	1	0.738953	0.73882	-0.436446
Nckap5l	0.00344243	0.996558	0.738997	0.738952	-0.436359
Mrpl17	0.00751413	0.992486	0.739211	0.739167	-0.435941
Ston1	0.0106627	0.989337	0.739438	0.739249	-0.435499
Irf2bp1	3.28548e-12	1	0.73963	0.739587	-0.435125
Dact3	0.000291371	0.999709	0.73997	0.739867	-0.434461
Mgat1	8.68263e-08	1	0.740531	0.740456	-0.433368
Gsto1	8.04196e-07	0.999999	0.740591	0.740521	-0.43325
Slc19a1	7.18858e-05	0.999928	0.74063	0.740538	-0.433176
Gga2	0.000460891	0.999539	0.740855	0.740842	-0.432737
Slc30a1	0.0482911	0.951709	0.740915	0.740773	-0.43262
Polh	0.000118407	0.999882	0.740951	0.740692	-0.43255
Lpgat1	1.2313e-05	0.999988	0.740968	0.740929	-0.432518
Fam13a	0.0123975	0.987602	0.741218	0.740724	-0.432031
Syne4	0.00197322	0.998027	0.741838	0.741257	-0.430825
Vapa	0	1	0.742446	0.742428	-0.429642
2810417H13Rik	0	1	0.743936	0.743924	-0.426749
Tcf19	1.8577e-05	0.999981	0.744054	0.743902	-0.426521
Chpf2	0.00822086	0.991779	0.744225	0.744058	-0.426188
Numbl	9.57279e-12	1	0.744796	0.744673	-0.425083
E2f8	0.0330991	0.966901	0.745723	0.745681	-0.423289
Sssca1	5.82923e-09	1	0.745999	0.745932	-0.422754
Abhd17c	1.96691e-05	0.99998	0.746106	0.746069	-0.422548
Pard6g	8.23095e-05	0.999918	0.746142	0.746066	-0.422477
Chchd2	9.86634e-10	1	0.746308	0.746295	-0.422156
Arhgef19	0.00535113	0.994649	0.746323	0.745864	-0.422127
Zfp341	0.000154318	0.999846	0.746545	0.746341	-0.4217
Tob2	3.32888e-06	0.999997	0.746927	0.746848	-0.42096
Mrpl49	0	1	0.74705	0.747014	-0.420724
Akirin2	0	1	0.74706	0.747028	-0.420704
Exosc5	0.000148325	0.999852	0.747677	0.747615	-0.419513
Sema4c	1.88665e-07	1	0.748248	0.748197	-0.418411
Nol4l	0.000142462	0.999858	0.748307	0.74827	-0.418298
Zfp36l2	0	1	0.749673	0.749653	-0.415666
Gm13238	5.46552e-05	0.999945	0.749691	0.749343	-0.415633
Ccnf	0	1	0.74989	0.749876	-0.415249
Shc2	0.000202853	0.999797	0.750433	0.750378	-0.414206
Prcp	0.0226221	0.977378	0.750549	0.75048	-0.413982
Ctdsp1	1.34086e-08	1	0.750666	0.750652	-0.413757
Ckap4	0.00786402	0.992136	0.75067	0.750656	-0.413748
Npm3	0	1	0.750767	0.750736	-0.413563
Mafg	3.42586e-09	1	0.750879	0.750747	-0.413348
Mark2	0.00176976	0.99823	0.750953	0.750931	-0.413205
Smpdl3b	0.0091003	0.9909	0.751054	0.750515	-0.413012
Lrrc8c	2.5806e-08	1	0.751231	0.751048	-0.412671
Mpnd	0	1	0.751332	0.751278	-0.412478
Git1	0.0016919	0.998308	0.751631	0.751615	-0.411903
Hsd17b7	2.60613e-09	1	0.751683	0.75158	-0.411804
Mospd3	0.00079333	0.999207	0.7518	0.75166	-0.411579
Fam104a	0	1	0.752002	0.75197	-0.411192
Taf5	8.72176e-10	1	0.752541	0.752441	-0.410157
Rnf130	6.54251e-10	1	0.752628	0.752574	-0.409992
Ppp1r35	1.26346e-06	0.999999	0.752646	0.752465	-0.409957
Pelo	0.0204161	0.979584	0.75269	0.752632	-0.409871
Trp53i13	0.0007918	0.999208	0.752775	0.752352	-0.40971
Zfp768	0.00343277	0.996567	0.752849	0.752797	-0.409568
Dvl3	0.00025526	0.999745	0.753178	0.753146	-0.408938
Gpx4	0.0192855	0.980714	0.753349	0.753334	-0.408609
2310036O22Rik	6.24482e-06	0.999994	0.753549	0.753531	-0.408226
Mrpl14	0.00548554	0.994514	0.753604	0.753515	-0.408121
Lphn1	0.0226288	0.977371	0.753612	0.753594	-0.408106
Fam134a	8.76299e-13	1	0.753881	0.753831	-0.407591
Arhgef17	0.0223584	0.977642	0.754042	0.75402	-0.407282
Pcsk6	0.010483	0.989517	0.754205	0.753996	-0.406972
Mmp11	0.00925888	0.990741	0.754243	0.754094	-0.4069
Sh3pxd2a	0.0106147	0.989385	0.754317	0.754289	-0.406758
Ccdc102a	4.55695e-05	0.999954	0.75492	0.7548	-0.405605
Sertad4	4.01235e-12	1	0.755284	0.755119	-0.404908
Slc25a33	1.8543e-05	0.999981	0.755438	0.755216	-0.404614
Ipo4	2.4098e-08	1	0.755887	0.755873	-0.403758
2610318N02Rik	4.96381e-13	1	0.755891	0.755855	-0.40375
Adprh	0.00312479	0.996875	0.755942	0.755914	-0.403652
Ubtf	1.11022e-16	1	0.756099	0.756087	-0.403353
Rin1	0.00975925	0.990241	0.756263	0.756013	-0.40304
Fam65c	0.0213274	0.978673	0.756895	0.756329	-0.401834
Llgl1	4.30082e-07	1	0.757028	0.757016	-0.401581
Edf1	6.55032e-15	1	0.75711	0.757081	-0.401424
Sptbn2	0.0393898	0.96061	0.757317	0.757267	-0.401031
Rfx1	0.0303234	0.969677	0.757438	0.757358	-0.400799
Fnip2	0.00100084	0.998999	0.757663	0.757601	-0.400372
Adarb2	5.47072e-09	1	0.757712	0.757699	-0.400278
Cenpl	1.23737e-07	1	0.758544	0.758416	-0.398694
Map2k2	0.0216815	0.978318	0.759307	0.759292	-0.397245
Mrpl53	0.000354696	0.999645	0.759818	0.759695	-0.396275
2310022B05Rik	0.00351317	0.996487	0.760336	0.760309	-0.39529
Prdx6	0	1	0.760493	0.760485	-0.394994
Coasy	5.24363e-07	0.999999	0.760539	0.760441	-0.394906
Ctdsp2	6.82155e-10	1	0.760735	0.760727	-0.394535
Bcl7a	0.0109191	0.989081	0.760804	0.760766	-0.394403
Adam15	2.03173e-06	0.999998	0.761009	0.760923	-0.394015
Zfp358	0	1	0.761499	0.761463	-0.393087
Abhd8	3.0262e-05	0.99997	0.761648	0.761537	-0.392803
Gusb	3.14906e-05	0.999969	0.761879	0.761817	-0.392365
Csrnp2	3.49609e-13	1	0.762099	0.761968	-0.391949
Cdk5r1	0.0381226	0.961877	0.762159	0.761653	-0.391836
Trim27	1.1763e-05	0.999988	0.762194	0.762178	-0.39177
Ubald1	3.12897e-10	1	0.762912	0.76287	-0.390412
Plk1	0	1	0.762929	0.762921	-0.390379
Agbl5	2.56413e-09	1	0.762958	0.762865	-0.390324
Zyx	0.0298192	0.970181	0.763105	0.763092	-0.390046
Tk1	5.55112e-16	1	0.763362	0.763312	-0.38956
Depdc1b	0.0456882	0.954312	0.763704	0.763615	-0.388915
Hdgfrp3	0.00336671	0.996633	0.763853	0.763814	-0.388634
Tspan33	3.15569e-05	0.999968	0.763883	0.7636	-0.388577
Eif4ebp1	0.0297756	0.970224	0.764359	0.764341	-0.387677
Rnf126	0.000554084	0.999446	0.764392	0.764374	-0.387615
Tgfbi	0.0457534	0.954247	0.764563	0.764408	-0.387293
Limd2	7.72475e-05	0.999923	0.764718	0.764697	-0.387
Kif3c	1.76612e-08	1	0.765314	0.765216	-0.385876
Fam171a1	5.04846e-07	0.999999	0.765502	0.765454	-0.385522
Josd2	5.94889e-07	0.999999	0.765508	0.765352	-0.38551
Fam102a	1.8506e-05	0.999981	0.76552	0.765443	-0.385488
2310061I04Rik	0.0102322	0.989768	0.765908	0.765811	-0.384757
E2f7	7.02002e-05	0.99993	0.765954	0.765924	-0.384671
Prdx3	2.49084e-06	0.999998	0.765975	0.765942	-0.384631
Mif	0.000156989	0.999843	0.766208	0.766206	-0.384192
Rnf187	0	1	0.7665	0.766489	-0.383643
Rpl37a	3.60045e-09	1	0.766767	0.766761	-0.38314
Dock6	0.00232461	0.997675	0.767262	0.76722	-0.382209
Ralgds	7.04274e-08	1	0.767566	0.767492	-0.381638
Wwc2	0.0295844	0.970416	0.767632	0.767601	-0.381513
Mier2	0.00512141	0.994879	0.767856	0.767801	-0.381092
Actg1	9.85686e-09	1	0.767864	0.767863	-0.381078
Phf13	1.82299e-13	1	0.767975	0.767929	-0.380869
Smurf1	9.04472e-05	0.99991	0.768084	0.768022	-0.380664
Icosl	0.0225687	0.977431	0.76813	0.767659	-0.380579
Pknox1	9.44131e-10	1	0.76826	0.768144	-0.380333
Fpgs	4.06054e-08	1	0.768729	0.768687	-0.379453
Cenpb	0.000207357	0.999793	0.769352	0.769326	-0.378283
Samd1	4.73469e-08	1	0.769579	0.769553	-0.377859
Klhdc3	1.16213e-09	1	0.769603	0.769585	-0.377814
Pgls	4.88118e-05	0.999951	0.769666	0.769636	-0.377696
Clip2	7.10294e-06	0.999993	0.769735	0.769663	-0.377566
Rassf1	7.32942e-07	0.999999	0.76978	0.76965	-0.377481
Zfp213	3.75912e-05	0.999962	0.769786	0.769684	-0.377471
H2afy2	1.14013e-05	0.999989	0.769926	0.769914	-0.377208
Snrpg	1.03466e-05	0.99999	0.769946	0.769925	-0.377171
Fam174b	0.0118302	0.98817	0.769947	0.769775	-0.377169
Bcl2l12	6.07897e-05	0.999939	0.770016	0.769928	-0.377041
Arl6ip1	8.68072e-09	1	0.770238	0.77023	-0.376625
Kifc5b	2.45189e-11	1	0.770344	0.770232	-0.376426
Ypel3	0.00308415	0.996916	0.770551	0.770341	-0.376037
Gemin7	1.08159e-06	0.999999	0.770601	0.770504	-0.375944
Tmem184b	0.0111246	0.988875	0.771196	0.771163	-0.374831
Zfyve21	0.0001884	0.999812	0.77123	0.771077	-0.374767
Tnrc6b	0.00590206	0.994098	0.771364	0.771338	-0.374517
Ndufc1	3.72038e-06	0.999996	0.771468	0.771366	-0.374321
Pik3r2	6.91491e-05	0.999931	0.771588	0.771557	-0.374097
Mgat5	0.0481247	0.951875	0.771752	0.771555	-0.373791
Cdk20	0.018404	0.981596	0.772029	0.771586	-0.373272
Slc25a11	3.02203e-13	1	0.772108	0.772074	-0.373126
Pdxp	0.000337963	0.999662	0.772434	0.772381	-0.372517
Ccdc86	0.0014141	0.998586	0.772653	0.772623	-0.372107
Tacc3	0	1	0.7727	0.772685	-0.37202
Lrrc14	0.00793548	0.992065	0.772962	0.772848	-0.371531
L3mbtl3	0	1	0.772986	0.772909	-0.371486
Nudt22	0.0418323	0.958168	0.77302	0.772604	-0.371423
Srsf2	0	1	0.773138	0.773135	-0.371202
Stk11	0	1	0.773173	0.773146	-0.371137
Ctdnep1	3.7432e-10	1	0.773259	0.773233	-0.370976
Pddc1	7.83312e-06	0.999992	0.773504	0.773407	-0.370519
Psenen	0	1	0.773614	0.773554	-0.370314
Mpzl2	6.55431e-05	0.999934	0.77367	0.773461	-0.37021
Abcb6	1.84854e-06	0.999998	0.774173	0.774048	-0.369273
Arid3a	4.08326e-05	0.999959	0.774206	0.774192	-0.36921
Josd1	1.8873e-07	1	0.774536	0.774491	-0.368595
Cit	0.0132417	0.986758	0.774557	0.774514	-0.368557
Ajuba	0.00023276	0.999767	0.774691	0.774676	-0.368308
Cox7c	1.38879e-05	0.999986	0.774819	0.774806	-0.368069
Tspan18	0.00113544	0.998865	0.77486	0.774828	-0.367992
Ndufs7	0.000272536	0.999727	0.775192	0.775143	-0.367374
Aldh18a1	2.52874e-07	1	0.775222	0.775201	-0.367319
Brat1	0.0441382	0.955862	0.775749	0.775659	-0.366338
Polr2f	1.04472e-12	1	0.775772	0.775727	-0.366296
Msl1	0	1	0.775818	0.775801	-0.366209
Aldh9a1	0.0269605	0.97304	0.776324	0.776295	-0.365269
Rpl41	4.08539e-05	0.999959	0.776367	0.776365	-0.36519
Pkig	8.0861e-11	1	0.776462	0.776419	-0.365013
Tln1	0.0453476	0.954652	0.77663	0.776622	-0.364701
Nme3	0.00024169	0.999758	0.777225	0.777019	-0.363596
Chka	2.33816e-07	1	0.777375	0.777282	-0.363317
Pygo2	8.98607e-08	1	0.77738	0.777356	-0.363307
Dbn1	0.000250025	0.99975	0.777564	0.777558	-0.362967
Dab2ip	0.0324721	0.967528	0.777807	0.777784	-0.362517
Ptges2	0.000192406	0.999808	0.778075	0.777955	-0.362019
Limd1	0	1	0.778262	0.778234	-0.361673
Bysl	1.76236e-05	0.999982	0.778498	0.778478	-0.361234
Ap5s1	0.00351491	0.996485	0.778629	0.778328	-0.360992
Adamts13	8.84024e-05	0.999912	0.778738	0.778586	-0.36079
Ptprf	0.00873324	0.991267	0.778845	0.77884	-0.360592
Calm3	0.000132817	0.999867	0.778999	0.778994	-0.360306
Akt1	2.87881e-13	1	0.779224	0.779212	-0.35989
C78339	2.43282e-07	1	0.779259	0.779163	-0.359826
Zcchc3	9.2243e-06	0.999991	0.779702	0.779685	-0.359006
Mllt1	2.21692e-07	1	0.779722	0.779701	-0.358968
Ccne1	0	1	0.779752	0.779731	-0.358913
Mepce	1.73827e-05	0.999983	0.779823	0.779792	-0.358781
Ap4m1	0.000234491	0.999766	0.779881	0.77974	-0.358674
Pithd1	2.62388e-06	0.999997	0.780229	0.780167	-0.358031
Pex6	0.000226846	0.999773	0.780278	0.780231	-0.35794
4930427A07Rik	2.99395e-08	1	0.780808	0.780681	-0.35696
Cnpy2	2.2606e-09	1	0.780917	0.780876	-0.356759
Tubb4b	2.52267e-09	1	0.781444	0.78144	-0.355785
Ier2	7.27749e-05	0.999927	0.781474	0.781439	-0.355731
D2Wsu81e	2.57372e-09	1	0.781488	0.781446	-0.355704
Atf6b	0.000830586	0.999169	0.781871	0.781845	-0.354997
Upf1	0.00158241	0.998418	0.781923	0.781905	-0.354902
Tmsb4x	0.00100448	0.998996	0.781945	0.781932	-0.354861
Gtpbp6	3.13964e-05	0.999969	0.781952	0.781826	-0.354848
Ing1	3.02468e-11	1	0.782124	0.782087	-0.35453
Rpl35a	0	1	0.782181	0.782175	-0.354426
Gdi1	0	1	0.782435	0.782408	-0.353956
Src	6.77236e-13	1	0.782692	0.782648	-0.353484
Rps13	0	1	0.782728	0.782723	-0.353417
Rrm2	0.000120968	0.999879	0.782836	0.78283	-0.353219
Asf1a	2.73115e-14	1	0.782883	0.78284	-0.353131
Brsk1	7.19946e-12	1	0.782988	0.782885	-0.352938
Ephb4	1.11022e-15	1	0.783036	0.783019	-0.352849
Rp9	2.87976e-05	0.999971	0.783911	0.783743	-0.351238
Pcyt1a	0	1	0.784444	0.784408	-0.350258
Lrrc42	0	1	0.784593	0.784551	-0.349984
Hras	0.0085599	0.99144	0.784672	0.784633	-0.349839
Got1	7.8873e-08	1	0.78473	0.784698	-0.349732
Slc16a3	7.64159e-06	0.999992	0.784824	0.784816	-0.34956
Yipf3	0.00401843	0.995982	0.784849	0.784789	-0.349512
Rmi2	0.00230036	0.9977	0.784975	0.784907	-0.349281
Tbc1d16	0.000104578	0.999895	0.785272	0.785256	-0.348736
Ndst2	8.43267e-07	0.999999	0.785371	0.785294	-0.348553
Cntrob	3.3071e-07	1	0.785463	0.785394	-0.348384
Lats2	3.05811e-08	1	0.785798	0.785712	-0.347769
Sbf1	0.0202677	0.979732	0.785906	0.785886	-0.347571
Hadh	0.000215222	0.999785	0.786044	0.786025	-0.347319
Nudt4	0	1	0.786088	0.786064	-0.347238
Elk1	8.45657e-13	1	0.786206	0.786146	-0.347021
Fbxo31	0.0492774	0.950723	0.786433	0.786352	-0.346605
Htra2	0.00326702	0.996733	0.786577	0.786507	-0.34634
Tspyl2	8.09879e-06	0.999992	0.786797	0.786727	-0.345936
Btg1	0.0360952	0.963905	0.786847	0.786801	-0.345844
Zfp513	5.20099e-09	1	0.787279	0.787199	-0.345052
Dusp7	1.3756e-07	1	0.787286	0.787255	-0.345041
Pcif1	2.62646e-06	0.999997	0.787352	0.787302	-0.344919
5730559C18Rik	0.0318292	0.968171	0.787397	0.787343	-0.344837
Megf8	0.0286163	0.971384	0.787437	0.787408	-0.344763
Hyal2	0	1	0.787521	0.787497	-0.34461
Prdx4	6.50827e-07	0.999999	0.787603	0.78758	-0.344459
Tnpo2	4.10783e-15	1	0.787611	0.787588	-0.344444
Dcun1d5	8.90303e-10	1	0.787683	0.787652	-0.344314
Ifrd2	5.10906e-08	1	0.788101	0.788069	-0.343547
Mrpl51	2.38143e-13	1	0.788201	0.788161	-0.343365
Sort1	1.35471e-10	1	0.788244	0.788227	-0.343286
Nynrin	0.0207647	0.979235	0.788523	0.788513	-0.342775
Frmd4a	0.000178825	0.999821	0.789192	0.789158	-0.341552
Aldoa	1.83031e-12	1	0.789674	0.789673	-0.340671
Gpsm2	1.10783e-10	1	0.789701	0.78965	-0.340622
Flot2	0.00150377	0.998496	0.789777	0.78975	-0.340483
Dexi	0.0151676	0.984832	0.78994	0.789764	-0.340185
Tollip	2.29236e-10	1	0.790073	0.790038	-0.339942
Pin1	0	1	0.790176	0.790149	-0.339754
Mdh2	7.50622e-13	1	0.790348	0.790341	-0.339439
Tulp4	0.000457168	0.999543	0.790687	0.790663	-0.338822
Nfkbib	0.00356121	0.996439	0.790706	0.790659	-0.338788
Egln2	5.45662e-05	0.999945	0.791026	0.790987	-0.338203
Brf1	4.31068e-05	0.999957	0.791034	0.790956	-0.338189
Wee1	9.80407e-05	0.999902	0.79135	0.791325	-0.337612
Atp5j2	6.68136e-06	0.999993	0.791436	0.791417	-0.337455
Pacs1	0.0393206	0.960679	0.791504	0.791477	-0.337332
Fbxo5	0	1	0.791615	0.791587	-0.337128
Ehmt2	8.46069e-09	1	0.791679	0.791669	-0.337013
Rps7	3.25379e-07	1	0.791869	0.791867	-0.336667
Rab34	2.32541e-08	1	0.791922	0.791876	-0.33657
Atxn7l3	0	1	0.792162	0.792147	-0.336133
Nit2	0.00011232	0.999888	0.792337	0.792225	-0.335814
Carhsp1	1.05955e-07	1	0.792588	0.792568	-0.335358
Atp5e	0.0117838	0.988216	0.792705	0.792651	-0.335144
Cul7	0.00147753	0.998522	0.792832	0.792823	-0.334913
Rps11	3.0087e-14	1	0.792875	0.792872	-0.334834
Bcor	0.0367908	0.963209	0.792904	0.792879	-0.334782
Uck2	1.01542e-09	1	0.7931	0.793086	-0.334425
Kdm4a	0.0014165	0.998584	0.793154	0.79313	-0.334326
Shmt1	0.00848508	0.991515	0.793179	0.793154	-0.334281
Cluh	0.00535175	0.994648	0.793431	0.793415	-0.333823
Arl6ip5	0.0133149	0.986685	0.793488	0.793368	-0.333719
Atp5g3	0.00963253	0.990367	0.793526	0.793515	-0.333651
Lrsam1	2.2442e-05	0.999978	0.79355	0.793385	-0.333607
Rpl34	5.14921e-13	1	0.793554	0.793548	-0.3336
Slc10a3	5.07238e-05	0.999949	0.79357	0.793384	-0.333571
Rilpl1	0.00745042	0.99255	0.793685	0.793603	-0.333362
Fam126a	0	1	0.793826	0.793775	-0.333106
Id3	0.00282968	0.99717	0.793857	0.793841	-0.333049
Hpcal1	0.00885327	0.991147	0.794027	0.793949	-0.33274
Rps8	1.70276e-11	1	0.79447	0.794468	-0.331935
Adrm1	0.00800389	0.991996	0.794587	0.794576	-0.331723
Bmf	1.05453e-08	1	0.79459	0.794547	-0.331717
Fgd1	0.0306112	0.969389	0.794979	0.79495	-0.331011
Ncln	0.00303738	0.996963	0.795146	0.795131	-0.330709
Pkd1	0.0109515	0.989049	0.795398	0.795341	-0.33025
Nxt1	2.88658e-15	1	0.795417	0.795367	-0.330216
Rnf5	0.00968666	0.990313	0.79579	0.79575	-0.32954
Flcn	4.37084e-11	1	0.795828	0.795752	-0.329472
Cdc34	1.78106e-07	1	0.795867	0.795857	-0.3294
Hmga1	4.03584e-10	1	0.795925	0.795925	-0.329295
Wasf2	1.56623e-05	0.999984	0.796029	0.796013	-0.329107
Maged1	4.17959e-08	1	0.796135	0.796131	-0.328915
Mrpl52	0	1	0.796599	0.796564	-0.328075
Commd5	0.0273896	0.97261	0.796888	0.796752	-0.327552
2410016O06Rik	0.00116538	0.998835	0.796975	0.796921	-0.327393
Usp25	1.04169e-09	1	0.797311	0.797285	-0.326786
Exosc6	0.000111254	0.999889	0.797429	0.797384	-0.326573
Ccrn4l	0.00298092	0.997019	0.797544	0.797461	-0.326365
Pigyl	0.0208744	0.979126	0.79762	0.797345	-0.326226
Cacnb3	0.0330391	0.966961	0.797659	0.797578	-0.326155
Pagr1a	9.1169e-06	0.999991	0.797931	0.797885	-0.325664
Hmgn3	9.323e-07	0.999999	0.798036	0.797938	-0.325473
Gipc1	0.000318009	0.999682	0.798309	0.798281	-0.324981
1110008F13Rik	1.38593e-06	0.999999	0.799159	0.79914	-0.323445
Lmf2	0.0291386	0.970861	0.799267	0.799231	-0.323251
Bad	0.033484	0.966516	0.799316	0.799158	-0.323161
Cdkn1b	1.1455e-08	1	0.799391	0.799332	-0.323026
2900026A02Rik	0.00206779	0.997932	0.799714	0.799657	-0.322443
Gmppb	0.000262508	0.999737	0.799805	0.799663	-0.322279
Lzic	0.000156044	0.999844	0.799842	0.799745	-0.322213
Mrpl57	7.577e-05	0.999924	0.799851	0.799764	-0.322197
Sh3bp4	1.19767e-05	0.999988	0.800283	0.800244	-0.321418
Ece2	7.23994e-08	1	0.800355	0.800236	-0.321287
Ldb1	0	1	0.800406	0.800397	-0.321196
Ubqln4	5.84993e-05	0.999942	0.800681	0.800673	-0.3207
Hnrnpul1	2.39808e-14	1	0.800686	0.80068	-0.320692
Tmem41a	0.0438066	0.956193	0.800881	0.800783	-0.32034
Spns1	5.59797e-12	1	0.801368	0.801332	-0.319463
Tmem256	0.000209182	0.999791	0.801455	0.801367	-0.319306
Gatad2b	0.0414756	0.958524	0.801997	0.801939	-0.318332
Rbm14	5.27331e-09	1	0.802072	0.802062	-0.318196
Rita1	0.00289385	0.997106	0.802179	0.801997	-0.318005
Lonrf1	0.00698972	0.99301	0.802183	0.802061	-0.317997
Speg	0.0276918	0.972308	0.802333	0.802288	-0.317728
Cdcp1	0.0344799	0.96552	0.802432	0.802258	-0.317548
Papd7	6.78399e-05	0.999932	0.802471	0.802435	-0.317479
Aurkb	0.000249554	0.99975	0.802567	0.802547	-0.317306
Mybl2	0.000293655	0.999706	0.802647	0.802631	-0.317163
Rpl18	9.89264e-07	0.999999	0.802795	0.802794	-0.316896
Phlpp2	5.31854e-09	1	0.802853	0.802752	-0.316792
Foxk1	3.16795e-05	0.999968	0.80289	0.802867	-0.316726
Foxm1	0.0182363	0.981764	0.803474	0.803462	-0.315677
Atox1	1.05952e-05	0.999989	0.803506	0.803447	-0.315619
Krtcap2	7.2796e-08	1	0.803835	0.803805	-0.31503
Flywch1	0.000139743	0.99986	0.804006	0.803965	-0.314722
Slc35a2	2.99537e-05	0.99997	0.804068	0.80395	-0.314611
Snrpb	0	1	0.804109	0.804103	-0.314538
Dbi	0.00110382	0.998896	0.804182	0.804143	-0.314407
Cmc2	4.50273e-05	0.999955	0.805228	0.805104	-0.31253
Eid2	0.000340928	0.999659	0.805336	0.805241	-0.312337
Triobp	9.098e-06	0.999991	0.805397	0.805377	-0.312228
Tomm40	0.0022574	0.997743	0.80543	0.805417	-0.312168
Slc52a2	0.0152902	0.98471	0.805623	0.805537	-0.311823
Rpl10	0.00133676	0.998663	0.805864	0.805862	-0.311392
4931414P19Rik	0.0199145	0.980086	0.805981	0.805828	-0.311183
Apaf1	6.92446e-13	1	0.806155	0.80611	-0.310871
Tada1	1.05533e-05	0.999989	0.806209	0.806158	-0.310774
Mtmr4	0.0073693	0.992631	0.806223	0.806207	-0.310749
Uqcr10	0.000349522	0.99965	0.806401	0.806364	-0.310431
Mgrn1	0.0425563	0.957444	0.806472	0.806444	-0.310303
Pex5	3.21965e-15	1	0.806785	0.806725	-0.309744
Siva1	0	1	0.806877	0.806843	-0.30958
Zfp444	3.41178e-07	1	0.80688	0.806838	-0.309574
Yy1	2.01286e-05	0.99998	0.807015	0.806997	-0.309332
Txndc11	0.0357384	0.964262	0.807101	0.807046	-0.309179
Fxr2	0	1	0.807259	0.807246	-0.308896
N4bp2	0.0281886	0.971811	0.807636	0.807619	-0.308222
Dohh	5.57743e-05	0.999944	0.807652	0.807609	-0.308194
Mrpl12	0.000398645	0.999601	0.807761	0.807745	-0.308
Mfge8	0.0447978	0.955202	0.807811	0.807786	-0.30791
Zfp467	1.70087e-05	0.999983	0.808145	0.808016	-0.307315
Marcksl1	7.43446e-09	1	0.808497	0.808495	-0.306686
Tmed9	1.36861e-08	1	0.808511	0.808494	-0.306661
Tead3	0.0440974	0.955903	0.808626	0.808559	-0.306455
Dut	9.3119e-08	1	0.808801	0.808787	-0.306143
Ipo13	0	1	0.809043	0.809017	-0.305711
Zfp553	0.00259891	0.997401	0.80909	0.809061	-0.305627
Rtn4	1.56179e-08	1	0.809223	0.809215	-0.305392
Cry1	0.0216182	0.978382	0.809299	0.809233	-0.305255
Ndufb2	4.42649e-05	0.999956	0.809818	0.809729	-0.30433
Wdr83os	0.007432	0.992568	0.80984	0.809795	-0.304292
Ttll12	0.00102482	0.998975	0.810025	0.810012	-0.303962
Sh2b1	0.000509583	0.99949	0.810544	0.810522	-0.303037
Ncapd2	0.0246988	0.975301	0.81082	0.810812	-0.302546
Rpl39	0.00107915	0.998921	0.811078	0.81107	-0.302088
Apoo	0.017833	0.982167	0.811267	0.811137	-0.301751
H1f0	2.88658e-15	1	0.811573	0.811566	-0.301208
Baz1a	0.0337047	0.966295	0.811626	0.811594	-0.301114
Zswim4	0.00117331	0.998827	0.811764	0.811733	-0.300867
Ralgapa2	6.53324e-05	0.999935	0.811897	0.811847	-0.300632
Cdc42se1	0	1	0.811922	0.811901	-0.300587
Sumf2	1.88738e-14	1	0.811987	0.811945	-0.300472
Cep76	0.0021982	0.997802	0.812308	0.81224	-0.299901
Ywhag	4.07642e-05	0.999959	0.81235	0.812345	-0.299828
Lrrc47	0.0154483	0.984552	0.812354	0.812334	-0.29982
Tmem55a	0	1	0.812611	0.812588	-0.299363
Slc29a3	0.000861121	0.999139	0.812694	0.812574	-0.299215
Fermt1	0.0480038	0.951996	0.812873	0.812746	-0.298898
Tpmt	0.00122188	0.998778	0.813433	0.813337	-0.297904
Bop1	9.22809e-06	0.999991	0.813704	0.813692	-0.297423
Slc25a3	6.3373e-11	1	0.813934	0.813929	-0.297016
Mlf2	9.70328e-08	1	0.814354	0.814349	-0.296272
Synrg	1.25956e-09	1	0.814507	0.814464	-0.296001
Itm2c	1.43436e-09	1	0.814547	0.814525	-0.29593
Capn10	5.44318e-10	1	0.814607	0.814541	-0.295824
Ube2e3	2.25484e-06	0.999998	0.814969	0.814951	-0.295183
Fen1	7.9492e-14	1	0.815874	0.81586	-0.293582
Tspan13	1.86544e-05	0.999981	0.81594	0.815905	-0.293466
Mesdc1	0.0113238	0.988676	0.816048	0.816015	-0.293274
Inf2	4.68612e-05	0.999953	0.816076	0.816015	-0.293224
Kifc1	9.9313e-06	0.99999	0.816193	0.816161	-0.293017
Men1	0	1	0.816383	0.81637	-0.292681
Sik3	0.0106933	0.989307	0.816397	0.816369	-0.292656
Rnf10	0.000513465	0.999487	0.816583	0.816577	-0.292329
Chst14	0.0107627	0.989237	0.816606	0.816521	-0.292288
S1pr2	0.000162648	0.999837	0.81714	0.817094	-0.291345
Gorasp1	6.86384e-09	1	0.817303	0.817241	-0.291058
Tysnd1	8.82596e-05	0.999912	0.817442	0.817388	-0.290811
Zfp710	0.00305226	0.996948	0.817469	0.817449	-0.290764
Pip4k2b	1.67146e-08	1	0.817752	0.817735	-0.290265
Bid	0.0190663	0.980934	0.817821	0.817717	-0.290142
Setd8	3.97774e-11	1	0.817846	0.817837	-0.290099
Map7d1	2.85134e-10	1	0.818137	0.818127	-0.289585
Fyn	3.18012e-12	1	0.818218	0.818191	-0.289443
Foxn2	0.00649332	0.993507	0.818306	0.81824	-0.289288
Fancg	0.0301865	0.969813	0.818381	0.818253	-0.289156
Stard5	0.0112188	0.988781	0.81912	0.818907	-0.287854
Ap2a2	0.00124445	0.998756	0.819126	0.819117	-0.287842
Rps6ka2	3.35887e-10	1	0.81931	0.819287	-0.287518
Gsg2	0.00426851	0.995731	0.819391	0.819324	-0.287376
Hspbp1	1.59869e-08	1	0.81963	0.819598	-0.286956
Eef1g	7.52496e-11	1	0.819961	0.81996	-0.286372
Nme4	8.54872e-14	1	0.820092	0.820048	-0.286142
Cdc42ep4	6.02478e-06	0.999994	0.820419	0.820395	-0.285567
Arrb2	0.0255797	0.97442	0.820606	0.820572	-0.285238
Stat5b	5.11803e-05	0.999949	0.82129	0.821233	-0.284037
3110062M04Rik	0.00116589	0.998834	0.821338	0.82119	-0.283952
Praf2	0.0134555	0.986545	0.821404	0.821371	-0.283836
Igf2bp2	0.000309529	0.99969	0.82147	0.821466	-0.283721
Sec24c	0.000118481	0.999882	0.821471	0.821462	-0.283719
Pafah1b3	0.014053	0.985947	0.821714	0.821678	-0.283292
Arl8a	0.000650114	0.99935	0.821882	0.821812	-0.282996
Rnf122	0.000504317	0.999496	0.822498	0.822452	-0.281916
Nprl3	7.95299e-05	0.99992	0.822676	0.822607	-0.281603
9530068E07Rik	0.000394369	0.999606	0.822896	0.822882	-0.281218
Lrwd1	1.69015e-08	1	0.823064	0.823034	-0.280924
Marveld1	3.92843e-06	0.999996	0.823156	0.823059	-0.280761
Mbd1	0.000193777	0.999806	0.823238	0.82317	-0.280619
Wbp1	1.74125e-07	1	0.823334	0.823278	-0.28045
Fkbp4	1.58873e-13	1	0.82341	0.823407	-0.280318
Gga1	0.00135941	0.998641	0.823456	0.82343	-0.280237
Polr3h	0.00113505	0.998865	0.823628	0.823578	-0.279936
Uap1	0.000107499	0.999893	0.823796	0.823743	-0.279641
Zfp516	0.0121396	0.98786	0.82399	0.823978	-0.279301
Afap1	0.02496	0.97504	0.8241	0.824027	-0.279109
1700037H04Rik	6.61938e-05	0.999934	0.82441	0.824387	-0.278566
Dazap2	0	1	0.824488	0.824474	-0.27843
Psmb5	6.50466e-05	0.999935	0.824518	0.824503	-0.278376
Pcyox1	4.44089e-16	1	0.824714	0.824694	-0.278034
Cpt2	0.0035542	0.996446	0.824831	0.824785	-0.27783
Chtf18	4.37528e-07	1	0.825006	0.824969	-0.277523
Slc25a38	0.0013567	0.998643	0.825182	0.825096	-0.277215
Timp2	3.58466e-05	0.999964	0.825698	0.825662	-0.276313
Chchd4	0.000103407	0.999897	0.826247	0.826199	-0.275355
Rps18	2.57104e-09	1	0.826282	0.82628	-0.275294
Rap2b	0.000196852	0.999803	0.826369	0.82632	-0.275143
Tmem129	0.00409803	0.995902	0.826424	0.826322	-0.275045
Stub1	3.98995e-11	1	0.827324	0.827308	-0.273476
Dmwd	0.0127728	0.987227	0.827328	0.827306	-0.273469
Psmd3	0.0296358	0.970364	0.827636	0.827629	-0.272932
Cdk2	0	1	0.827787	0.827765	-0.272668
Tsn	1.11973e-07	1	0.827859	0.827846	-0.272543
Pkn1	0.012504	0.987496	0.827891	0.827841	-0.272487
2017-09-09	5.41915e-08	1	0.828604	0.8286	-0.271245
Mlec	0.00113822	0.998862	0.828785	0.828781	-0.270931
Senp3	1.29238e-05	0.999987	0.828867	0.828855	-0.270788
Cdca3	8.23695e-06	0.999992	0.829009	0.82899	-0.27054
Anapc11	0.0233401	0.97666	0.829059	0.829039	-0.270453
Syde1	0.000932682	0.999067	0.829154	0.829097	-0.270287
Mrps18b	1.48765e-05	0.999985	0.829535	0.829508	-0.269625
Tsfm	0.0224266	0.977573	0.829645	0.829552	-0.269434
Vps37b	1.37709e-09	1	0.829732	0.829688	-0.269282
Mettl13	0.0014976	0.998502	0.829772	0.829728	-0.269213
Rpl27a	0.000926932	0.999073	0.829952	0.82995	-0.268901
Rpl19	0.000128369	0.999872	0.830081	0.830079	-0.268676
Cep55	0.000605418	0.999395	0.830386	0.830331	-0.268146
Polr1b	0.0109182	0.989082	0.830501	0.830482	-0.267947
Dtnb	0.0261707	0.973829	0.83077	0.830722	-0.267479
Skp2	0	1	0.830908	0.830897	-0.267239
Kif16b	0.00743793	0.992562	0.831091	0.830999	-0.266921
Dna2	0.0273638	0.972636	0.831292	0.831264	-0.266573
Trim35	0	1	0.831403	0.831391	-0.26638
Slc12a4	0.0292584	0.970742	0.831419	0.831356	-0.266352
Tbcc	0.0046782	0.995322	0.831573	0.83147	-0.266086
Rps2	4.88498e-15	1	0.831692	0.831692	-0.265878
Sh3gl1	0.0110246	0.988975	0.831749	0.831731	-0.265779
Rab14	9.40318e-05	0.999906	0.831774	0.831763	-0.265736
Nusap1	0.0306291	0.969371	0.832017	0.832	-0.265315
Rrp9	0.000193407	0.999807	0.832115	0.832088	-0.265146
Agl	7.24886e-08	1	0.832721	0.83268	-0.264095
Fam120a	1.00309e-07	1	0.832848	0.83284	-0.263875
Thop1	0	1	0.83286	0.83285	-0.263855
Ccdc8	8.99704e-05	0.99991	0.833	0.832941	-0.263611
Pard6b	0.00115686	0.998843	0.833016	0.832979	-0.263584
Abl1	0.0473372	0.952663	0.833049	0.833042	-0.263526
Adarb1	0.00225312	0.997747	0.833365	0.833257	-0.262979
Gfer	2.39908e-05	0.999976	0.833564	0.833516	-0.262636
Racgap1	8.21565e-15	1	0.833689	0.833677	-0.262419
Mum1	7.89228e-05	0.999921	0.833911	0.833883	-0.262034
Rps15	0.00074086	0.999259	0.833943	0.833941	-0.261979
Grcc10	0.00349839	0.996502	0.833972	0.833929	-0.26193
Fxyd6	0.0138488	0.986151	0.834054	0.83403	-0.261787
Cactin	4.84365e-05	0.999952	0.834304	0.834278	-0.261355
B4galt1	5.86562e-05	0.999941	0.834314	0.834285	-0.261338
Yrdc	2.27053e-06	0.999998	0.834345	0.834274	-0.261284
Nubp2	0.00132346	0.998677	0.834389	0.834349	-0.261208
Cbfa2t2	0.0439551	0.956045	0.834443	0.8344	-0.261115
Scrn2	0.00287454	0.997125	0.834818	0.83472	-0.260467
Kif18b	5.81674e-09	1	0.835147	0.835125	-0.259898
Iqgap3	0	1	0.835699	0.83567	-0.258945
Emc1	0.00330454	0.996695	0.836019	0.835973	-0.258393
Smo	0.000520258	0.99948	0.836174	0.836168	-0.258125
Mboat2	0.025586	0.974414	0.836178	0.836108	-0.258118
Gsr	0.031245	0.968755	0.836211	0.836181	-0.258062
Dcaf15	0.0227432	0.977257	0.836393	0.836367	-0.257746
Prc1	0.0211533	0.978847	0.836805	0.836794	-0.257037
Med22	8.29774e-09	1	0.836878	0.83685	-0.256912
Ppm1a	6.71329e-06	0.999993	0.836948	0.836927	-0.25679
Zfp651	0.0104359	0.989564	0.837161	0.837078	-0.256423
Pabpn1	2.69714e-10	1	0.837466	0.837461	-0.255898
Wrnip1	1.6262e-07	1	0.837648	0.837588	-0.255583
Tesk1	0.00510295	0.994897	0.837676	0.837646	-0.255535
Srgap2	0.0115138	0.988486	0.837869	0.83785	-0.255203
Ptov1	0.0193462	0.980654	0.838024	0.838017	-0.254937
Kctd5	5.43343e-12	1	0.838212	0.83819	-0.254613
Chpf	0.00589787	0.994102	0.838428	0.838398	-0.254242
Tbc1d25	0.00933415	0.990666	0.838892	0.83877	-0.253443
Cdan1	0.000540017	0.99946	0.838898	0.838842	-0.253433
Frmd8	1.61186e-07	1	0.839125	0.839086	-0.253042
Jkamp	0.000610267	0.99939	0.839355	0.839293	-0.252646
Aak1	0.0253295	0.974671	0.839373	0.839358	-0.252615
Smarcd2	0.0101945	0.989805	0.839706	0.839681	-0.252044
Traf4	4.17656e-07	1	0.839789	0.839779	-0.251901
Clptm1l	3.08801e-11	1	0.839921	0.839901	-0.251674
Hsph1	0.0151987	0.984801	0.839961	0.839956	-0.251605
Rpl26	0.00077522	0.999225	0.840182	0.840179	-0.251227
Gramd4	0.00244848	0.997552	0.840603	0.840552	-0.250503
Reck	0.0105273	0.989473	0.840645	0.840597	-0.250431
Thtpa	0.00597458	0.994025	0.841131	0.841039	-0.249597
Rps23	6.98084e-10	1	0.841228	0.841225	-0.249432
Rap1gds1	1.78507e-10	1	0.84132	0.841303	-0.249273
Phkg2	0.000381966	0.999618	0.841451	0.841361	-0.249049
Cs	6.66134e-16	1	0.84157	0.841565	-0.248845
Coa3	0.00939161	0.990608	0.841849	0.841808	-0.248366
Lpar2	0.0192787	0.980721	0.842051	0.842	-0.248021
Ppp1r15a	0.0256259	0.974374	0.842069	0.841997	-0.247989
Elavl1	5.17525e-06	0.999995	0.842223	0.842215	-0.247726
Snd1	0	1	0.842266	0.84226	-0.247652
Apbb1	3.65744e-07	1	0.842385	0.842353	-0.247449
Lrrc8d	0.00182908	0.998171	0.842497	0.842461	-0.247257
Rnf19b	0.00041305	0.999587	0.842668	0.842583	-0.246965
Phb2	1.11022e-16	1	0.843127	0.843123	-0.246178
Arf6	1.77002e-05	0.999982	0.843607	0.843598	-0.245356
Asf1b	6.49971e-05	0.999935	0.843737	0.843704	-0.245135
Tpgs1	0.0054119	0.994588	0.844196	0.84411	-0.244351
Ndufa13	4.19133e-05	0.999958	0.844449	0.844423	-0.243918
Timm17b	3.97012e-05	0.99996	0.844521	0.844487	-0.243795
Med28	0.00304964	0.99695	0.844659	0.844618	-0.243559
Zfand5	0	1	0.844878	0.84486	-0.243184
Fkbp9	1.50764e-11	1	0.844979	0.844967	-0.243013
Rpl38	7.25757e-06	0.999993	0.845112	0.845105	-0.242786
Glg1	0.00504744	0.994953	0.845323	0.845309	-0.242425
Cds2	1.98795e-09	1	0.845608	0.84559	-0.241939
Tnks1bp1	6.40103e-07	0.999999	0.845943	0.845918	-0.241368
Grk6	1.3129e-10	1	0.845947	0.845933	-0.241362
Mrpl41	8.16281e-05	0.999918	0.846148	0.846103	-0.241018
Poldip2	1.12403e-06	0.999999	0.846833	0.846811	-0.23985
Rbm15b	0.0246747	0.975325	0.847012	0.846998	-0.239546
Tpm4	0.00189447	0.998106	0.847043	0.847039	-0.239494
Ptplad1	8.98645e-06	0.999991	0.847412	0.847387	-0.238864
Mageh1	0.00190004	0.9981	0.847771	0.84769	-0.238254
Aurka	1.85059e-07	1	0.848025	0.848013	-0.237822
Fam160b1	0.0017396	0.99826	0.848312	0.848269	-0.237333
Kif22	6.75543e-06	0.999993	0.848379	0.848367	-0.237219
Ints5	0.00278244	0.997218	0.8488	0.848784	-0.236503
Cpsf4	1.0036e-10	1	0.849018	0.848994	-0.236133
Usp46	1.47339e-05	0.999985	0.849267	0.849237	-0.235711
Cdca4	0.00426977	0.99573	0.849536	0.849521	-0.235253
Ubb	3.80024e-09	1	0.849672	0.84967	-0.235023
Rps12	0.000109641	0.99989	0.84973	0.849729	-0.234923
Tma7	7.8212e-05	0.999922	0.849757	0.849745	-0.234878
Arl6ip6	8.4821e-14	1	0.849771	0.849741	-0.234854
Nkiras2	0.000175092	0.999825	0.850102	0.850068	-0.234292
Rab24	0.00301372	0.996986	0.850353	0.850287	-0.233866
Alyref	1.13243e-14	1	0.850792	0.850781	-0.233122
Slc6a6	1.8813e-06	0.999998	0.850812	0.850803	-0.233088
Strn4	1.95732e-13	1	0.851154	0.851142	-0.232508
Sec14l1	1.27185e-05	0.999987	0.851449	0.851432	-0.232009
Rhot2	0.0400786	0.959921	0.851502	0.851479	-0.231918
Wdr26	6.01106e-11	1	0.851719	0.85171	-0.231551
Fgfrl1	0.0138988	0.986101	0.851964	0.851908	-0.231136
Ppp2r4	0.00037089	0.999629	0.85198	0.851971	-0.231109
Slc25a1	0.0361582	0.963842	0.852199	0.852172	-0.230737
Ssna1	0.0161285	0.983872	0.852351	0.852303	-0.23048
Rps10	0.0315803	0.96842	0.852403	0.852401	-0.230392
Flna	0.000122517	0.999877	0.852613	0.852612	-0.230037
Gm1821	0.000212626	0.999787	0.852862	0.85286	-0.229615
Dlgap4	0.007396	0.992604	0.852947	0.852934	-0.229473
Rnf149	0.0173473	0.982653	0.853081	0.853044	-0.229245
Asap2	0.00776171	0.992238	0.85314	0.853118	-0.229146
Trp53	0.0101894	0.989811	0.853295	0.85329	-0.228883
Cox4i1	5.49794e-07	0.999999	0.853361	0.85335	-0.228773
Dtymk	4.01561e-07	1	0.854079	0.854061	-0.227559
Pias4	0.0161593	0.983841	0.854231	0.854197	-0.227302
Grwd1	0.00201076	0.997989	0.854274	0.854257	-0.22723
Rfk	0.00344489	0.996555	0.854494	0.854472	-0.226858
Vdac3	0.0144408	0.985559	0.854516	0.854505	-0.226821
Rbck1	0.00192354	0.998076	0.854911	0.85489	-0.226155
Hdgf	0	1	0.855132	0.85513	-0.225781
Ccdc71l	0.0001427	0.999857	0.855144	0.85508	-0.225761
Pola2	9.95775e-08	1	0.855258	0.85525	-0.225569
Etv5	0.0094653	0.990535	0.855543	0.855531	-0.225088
Bax	0.00281701	0.997183	0.855837	0.855816	-0.224592
Mdfi	0.00778603	0.992214	0.856262	0.856191	-0.223876
Pwp2	1.33694e-08	1	0.856305	0.856284	-0.223803
Zfp706	4.17649e-11	1	0.85646	0.856452	-0.223542
Slc38a10	0.000384473	0.999616	0.856515	0.856505	-0.22345
Rpa2	0.000596955	0.999403	0.857466	0.857447	-0.221848
Kras	0.0020376	0.997962	0.857605	0.857587	-0.221615
Irak1	5.17697e-13	1	0.857623	0.857606	-0.221585
Cirh1a	0.00323178	0.996768	0.858046	0.858036	-0.220873
Mthfd2	3.45256e-05	0.999965	0.85808	0.85805	-0.220816
Asb13	0.00183559	0.998164	0.858585	0.858504	-0.219968
Pold1	0.00372394	0.996276	0.858638	0.858627	-0.219877
Ttc7b	0.0181601	0.98184	0.85872	0.858683	-0.21974
Cpne3	0.00279771	0.997202	0.858994	0.858961	-0.21928
Kansl2	0.00892203	0.991078	0.859438	0.859424	-0.218535
Rps19bp1	1.64199e-05	0.999984	0.859499	0.859451	-0.218432
Tprgl	0.0365118	0.963488	0.85953	0.859505	-0.218379
Akap1	0.0198875	0.980113	0.859705	0.859677	-0.218086
Tbrg4	0.000570703	0.999429	0.859984	0.859971	-0.217617
Rps9	1.55431e-15	1	0.860137	0.860135	-0.217361
Zfp428	1.16683e-05	0.999988	0.860379	0.860344	-0.216956
Numa1	0.0166892	0.983311	0.860859	0.860854	-0.216152
Tubb5	0	1	0.860946	0.860945	-0.216006
BC002163	0.015694	0.984306	0.861222	0.861184	-0.215543
Akirin1	2.77556e-15	1	0.861236	0.861214	-0.215519
Add1	3.34488e-06	0.999997	0.861287	0.86128	-0.215434
Grb2	6.34792e-09	1	0.861548	0.861534	-0.214996
Rbm42	3.77748e-06	0.999996	0.861838	0.861824	-0.214511
Haus8	0.0077289	0.992271	0.86192	0.861863	-0.214375
Arl2bp	1.18239e-13	1	0.862183	0.862172	-0.213934
Ube4b	0.00221088	0.997789	0.862405	0.8624	-0.213563
Bcl10	0.00377234	0.996228	0.862538	0.862487	-0.213339
Ubn1	0.00652827	0.993472	0.862875	0.862852	-0.212777
Hic2	0.0114342	0.988566	0.862929	0.862912	-0.212687
Ctif	3.7321e-05	0.999963	0.863445	0.863396	-0.211823
Cep250	0.00115822	0.998842	0.863503	0.863466	-0.211726
Tnfaip1	0.00353373	0.996466	0.863689	0.863679	-0.211416
Adsl	0.00272281	0.997277	0.863829	0.863816	-0.211183
Pfdn6	2.86222e-06	0.999997	0.863885	0.863859	-0.21109
Rpl6	0.0453352	0.954665	0.86395	0.863949	-0.21098
Spats2	1.32639e-07	1	0.864538	0.864522	-0.209999
Rraga	1.17129e-12	1	0.864594	0.864578	-0.209905
Dpagt1	0.0378558	0.962144	0.865003	0.864972	-0.209223
L2hgdh	0.0122435	0.987756	0.86524	0.865178	-0.208828
Zfp821	0.00610693	0.993893	0.865454	0.865387	-0.208471
Lztr1	0.0409261	0.959074	0.865548	0.865518	-0.208315
Pycr2	0.0161163	0.983884	0.865968	0.865933	-0.207615
Dcun1d4	8.16479e-08	1	0.866103	0.866066	-0.207389
Stt3b	0.00136153	0.998638	0.866333	0.866327	-0.207007
Ranbp3	0	1	0.866416	0.866407	-0.206868
Cmpk1	0.000689006	0.999311	0.86654	0.866521	-0.206662
Fndc4	0.0125354	0.987465	0.86659	0.866551	-0.206578
Ankrd27	0.000247435	0.999753	0.866696	0.866674	-0.206402
Csnk1d	0.000477038	0.999523	0.866738	0.866732	-0.206333
Fh1	0.00806685	0.991933	0.866744	0.866729	-0.206322
Sgta	0.00822003	0.99178	0.866824	0.866817	-0.206189
Bpgm	0.0481875	0.951812	0.866877	0.866837	-0.2061
Desi2	0.00179137	0.998209	0.867011	0.866981	-0.205877
Kif20a	0.0397154	0.960285	0.867219	0.867214	-0.205532
Clpp	0.00727681	0.992723	0.867271	0.867242	-0.205445
Cks1b	0.0424348	0.957565	0.867274	0.867264	-0.20544
Arfgap1	0.0444799	0.95552	0.867321	0.867293	-0.205362
Pomgnt1	7.97095e-08	1	0.867529	0.867495	-0.205016
Gins2	0.000346098	0.999654	0.867661	0.867639	-0.204797
Ube2e1	3.48439e-10	1	0.868015	0.867996	-0.204208
Ubr2	6.71281e-10	1	0.868209	0.86819	-0.203885
Mex3c	0.0123541	0.987646	0.869013	0.869	-0.202551
Recql4	0.0194196	0.98058	0.869435	0.8694	-0.201851
Pgrmc1	5.71746e-05	0.999943	0.869618	0.869609	-0.201546
Npc2	0.0108812	0.989119	0.869649	0.869635	-0.201495
Ubl4	0.0178652	0.982135	0.869745	0.869712	-0.201336
Limk2	1.63e-10	1	0.86976	0.869738	-0.20131
Odf2	0.0322856	0.967714	0.869869	0.86986	-0.20113
Timm23	0.00329904	0.996701	0.86987	0.869863	-0.201129
Slirp	0.00697205	0.993028	0.870097	0.870053	-0.200752
Wipi2	0.000392527	0.999607	0.870164	0.870148	-0.200641
Slc39a7	4.54825e-07	1	0.870344	0.870334	-0.200342
Os9	0.000308439	0.999692	0.870599	0.870571	-0.19992
Nck2	6.80092e-05	0.999932	0.870638	0.870603	-0.199855
Ran	3.94803e-07	1	0.871251	0.871249	-0.19884
Prdx2	6.73254e-05	0.999933	0.871984	0.87198	-0.197627
Arxes2	0.00543862	0.994561	0.872015	0.871988	-0.197575
Gpsm1	0.00324107	0.996759	0.872295	0.872277	-0.197112
Abhd17b	0.00320691	0.996793	0.872438	0.872393	-0.196875
Agap3	0.0123069	0.987693	0.872553	0.872537	-0.196685
Dctpp1	3.5618e-08	1	0.872766	0.872755	-0.196334
Glt25d1	0.00324926	0.996751	0.872804	0.872793	-0.19627
Bmi1	7.7953e-06	0.999992	0.872813	0.872791	-0.196256
Tnfrsf21	0.00614437	0.993856	0.873229	0.873199	-0.195568
Casp6	0.0247663	0.975234	0.87421	0.874149	-0.193948
Eif3g	0.0379931	0.962007	0.874538	0.87453	-0.193408
Cdc6	4.21552e-13	1	0.874656	0.874643	-0.193213
Ube2i	3.75136e-09	1	0.874852	0.874849	-0.192888
Nop2	0	1	0.875171	0.875165	-0.192363
Ccnb2	0.000387287	0.999613	0.875301	0.875286	-0.192149
Ptgfrn	0.0284636	0.971536	0.875411	0.875403	-0.191967
Akr1b3	0.0242222	0.975778	0.875997	0.87599	-0.191002
Map2k6	0.0140816	0.985918	0.87601	0.875984	-0.190981
Rpl12	0.00386141	0.996139	0.876302	0.8763	-0.190501
Cdc42se2	0.0472706	0.952729	0.876509	0.876496	-0.190159
Cnpy3	0.00587034	0.99413	0.877072	0.87705	-0.189233
Zfp687	0.0153977	0.984602	0.877422	0.877411	-0.188658
Tatdn2	1.09493e-06	0.999999	0.87749	0.87746	-0.188545
Phb	3.43179e-06	0.999997	0.878064	0.878058	-0.187602
Tspyl1	0.000296503	0.999703	0.878751	0.878724	-0.186473
Unc45a	0.0141621	0.985838	0.8791	0.879074	-0.1859
Rps27a	0.00727448	0.992726	0.879205	0.879203	-0.185729
Lmnb1	0.0449435	0.955056	0.879285	0.879282	-0.185598
Ppp1r16a	0.0189994	0.981001	0.879463	0.879425	-0.185304
Taok2	2.4548e-05	0.999975	0.879896	0.879885	-0.184595
Imp4	0.00267438	0.997326	0.880364	0.88035	-0.183827
Asph	2.12053e-14	1	0.880393	0.88038	-0.18378
Tmx1	2.95952e-06	0.999997	0.880413	0.880397	-0.183747
Mtfr1l	0.0456057	0.954394	0.881069	0.881051	-0.182673
Ctbp1	0.00222611	0.997774	0.881127	0.881122	-0.182578
Rxrb	2.59972e-08	1	0.88139	0.881367	-0.182147
Lsm2	0.0117788	0.988221	0.881536	0.881523	-0.181909
Mta2	0.0447288	0.955271	0.881555	0.881548	-0.181878
Wrb	0.000403646	0.999596	0.881651	0.881628	-0.18172
Zfp217	0.0428125	0.957187	0.881778	0.881758	-0.181512
Spr	0.0204589	0.979541	0.882001	0.881965	-0.181148
Sbf2	0.0382435	0.961757	0.882507	0.882494	-0.180321
Ndufs2	0.00071597	0.999284	0.883102	0.883093	-0.179348
Ppme1	1.15463e-14	1	0.883911	0.883899	-0.178027
Golga2	0.000159411	0.999841	0.884216	0.884192	-0.177529
Csnk1e	0.000172187	0.999828	0.884775	0.884767	-0.176618
Uqcrc1	0.00522025	0.99478	0.884892	0.884884	-0.176428
Stk35	0.0214407	0.978559	0.884904	0.884885	-0.176407
Ak2	1.35586e-06	0.999999	0.885082	0.885074	-0.176117
Tmem65	0.00117211	0.998828	0.885087	0.88505	-0.176109
Eef1b2	2.43257e-05	0.999976	0.885632	0.885629	-0.175221
Cd3eap	0.00796933	0.992031	0.885818	0.885795	-0.174918
Rpl15	0.00841712	0.991583	0.885873	0.885872	-0.174828
Suds3	3.48388e-08	1	0.886486	0.886472	-0.173831
Cdca8	0.00486465	0.995135	0.887105	0.887096	-0.172823
Sdc1	0.00778422	0.992216	0.887277	0.88727	-0.172543
Drg2	0.0169174	0.983083	0.887454	0.887445	-0.172255
Atp8b2	0.00554234	0.994458	0.888003	0.887986	-0.171363
Chaf1b	0.0370635	0.962937	0.888827	0.888816	-0.170025
Ddi2	6.45224e-08	1	0.88892	0.888909	-0.169875
Slc25a51	6.07347e-05	0.999939	0.889707	0.889691	-0.168599
Enoph1	4.01864e-05	0.99996	0.889872	0.889851	-0.16833
Nudcd3	0.000361037	0.999639	0.889941	0.889932	-0.168218
Uba1	0	1	0.890132	0.890131	-0.167908
Mrfap1	3.48635e-08	1	0.890151	0.890147	-0.167879
Nob1	0.0175411	0.982459	0.890399	0.890383	-0.167475
Ctbp2	0.0011438	0.998856	0.891164	0.891156	-0.166237
Zfp384	0.00534398	0.994656	0.89122	0.891207	-0.166146
Yaf2	0.0142627	0.985737	0.891484	0.891464	-0.165718
Mrpl15	0.00512961	0.99487	0.891512	0.891496	-0.165674
Napa	0.0102603	0.98974	0.891734	0.891723	-0.165315
Polr2c	2.34557e-11	1	0.892296	0.892282	-0.164405
Mark3	7.24754e-13	1	0.892415	0.892404	-0.164214
Ube2g1	2.70029e-08	1	0.89251	0.892498	-0.16406
Mrpl38	0.000435086	0.999565	0.893316	0.893302	-0.162757
Cdc25a	0.0337887	0.966211	0.893674	0.893666	-0.16218
Ccna2	0.000707498	0.999293	0.89374	0.893737	-0.162072
Slc20a2	0.0349605	0.965039	0.89447	0.894456	-0.160895
Sod2	0.00139302	0.998607	0.894567	0.894548	-0.160738
Tsc22d1	1.28098e-12	1	0.894893	0.894887	-0.160214
Slc25a13	0.00202875	0.997971	0.895173	0.895162	-0.159761
Ccdc117	0.00127301	0.998727	0.895213	0.895186	-0.159697
Tead2	0.000598357	0.999402	0.896172	0.89617	-0.158152
Oaz1	0.0151314	0.984869	0.896959	0.896956	-0.156886
2017-03-05	0.00922748	0.990773	0.896994	0.896986	-0.156829
Mcm2	0.000147104	0.999853	0.897628	0.897625	-0.155811
Eid1	1.19927e-07	1	0.898159	0.898151	-0.154957
Wbp1l	0.0476063	0.952394	0.898582	0.898571	-0.154278
Prpsap2	0.00604465	0.993955	0.898793	0.898765	-0.153939
Txnrd1	0.00241934	0.997581	0.898954	0.89895	-0.153681
Pbx3	0.0330514	0.966949	0.899228	0.899208	-0.153242
Ints6	0.0184588	0.981541	0.899552	0.899527	-0.152722
Aars	3.8343e-10	1	0.899691	0.899686	-0.152499
Maea	1.9984e-15	1	0.900004	0.899997	-0.151997
0610010K14Rik	0.0019087	0.998091	0.900112	0.900096	-0.151824
Mcm5	6.60867e-05	0.999934	0.90029	0.900287	-0.151538
Naa10	4.49388e-07	1	0.900763	0.900748	-0.15078
Nup62	0.00309345	0.996907	0.901572	0.901568	-0.149485
Ttc13	0.0146693	0.985331	0.901707	0.901686	-0.14927
Rpl9	1.36416e-07	1	0.902147	0.902145	-0.148566
Ube2d2a	0.000117667	0.999882	0.902983	0.902979	-0.147229
Tbl2	0.0411948	0.958805	0.904509	0.90449	-0.144794
Rab11b	0.0113063	0.988694	0.906674	0.906668	-0.141344
Snrnp40	0.0306775	0.969323	0.906876	0.906868	-0.141023
Txlna	2.15638e-09	1	0.906902	0.906896	-0.140982
Chtf8	0.0337964	0.966204	0.907007	0.907004	-0.140814
Tmem123	0.00546728	0.994533	0.907069	0.907062	-0.140716
Ythdf1	0.0219053	0.978095	0.908051	0.908046	-0.139155
Traf7	0.00656811	0.993432	0.90904	0.909032	-0.137585
Atp5b	0.000810938	0.999189	0.909865	0.909864	-0.136276
Sdccag3	0.0241479	0.975852	0.910152	0.910135	-0.135821
Clic4	3.80885e-06	0.999996	0.910426	0.910424	-0.135386
Cyth2	0.000742099	0.999258	0.911985	0.911972	-0.132918
Golph3	0.000587077	0.999413	0.913697	0.913689	-0.130213
Eef2	0.000205485	0.999795	0.914237	0.914237	-0.129359
Poldip3	6.73384e-12	1	0.915377	0.915372	-0.127562
Tmem33	0.0347519	0.965248	0.915725	0.915716	-0.127014
Tufm	9.72585e-06	0.99999	0.91643	0.916425	-0.125903
Copz1	0.00290924	0.997091	0.916879	0.916875	-0.125196
Puf60	5.8264e-07	0.999999	0.916898	0.916894	-0.125167
Icmt	0.0158263	0.984174	0.917202	0.91719	-0.124688
Oxa1l	5.3282e-06	0.999995	0.919175	0.919167	-0.121588
Map1lc3b	0.011098	0.988902	0.920062	0.920051	-0.120198
Ssr1	0.0205941	0.979406	0.920412	0.920409	-0.119649
Cdk4	0.0166934	0.983307	0.922039	0.922038	-0.1171
Tuba1b	8.21565e-15	1	0.9225	0.9225	-0.116379
Ppp2r5d	0	1	0.923138	0.923135	-0.115382
Ybx1	0.0170316	0.982968	0.927183	0.927183	-0.109074
Pex19	0.00478538	0.995215	0.929214	0.929205	-0.105918
Cdk8	0.00463121	0.995369	0.935338	0.935332	-0.09644
Cbfb	0.00212227	0.997878	0.941976	0.941971	-0.0862381
Ptbp1	0.00961317	0.990387	0.942522	0.942521	-0.0854023
Atxn10	2.88882e-05	0.999971	1.06042	1.06042	0.0846305
Kank1	0.0341539	0.965846	1.07289	1.0729	0.101498
Ddx47	0.00133621	0.998664	1.07815	1.07816	0.108564
Rrp1	3.38847e-10	1	1.08503	1.08503	0.117734
Iars2	0.000453091	0.999547	1.08639	1.0864	0.119545
Arpp19	0.000177757	0.999822	1.0879	1.0879	0.121542
Aqr	0.000609224	0.999391	1.0905	1.0905	0.124985
Rbm17	0.0077809	0.992219	1.09106	1.09107	0.125732
Ywhae	0	1	1.0915	1.0915	0.12631
Eme1	0.00257155	0.997428	1.09277	1.09279	0.127996
Nelfe	0.000390524	0.999609	1.09357	1.09359	0.129052
M6pr	0.00525031	0.99475	1.09437	1.09438	0.130104
Paf1	0.0273729	0.972627	1.09445	1.09446	0.130205
Ranbp1	1.11104e-06	0.999999	1.09517	1.09518	0.13116
Exoc4	0.0287217	0.971278	1.09619	1.09621	0.132503
Ncbp2	0.0223055	0.977695	1.09818	1.09819	0.135113
Hmgn2	8.23646e-09	1	1.0992	1.0992	0.136451
Eml4	0.00484166	0.995158	1.10021	1.10021	0.137775
Pak1	0.00100965	0.99899	1.10187	1.10189	0.13995
2510003E04Rik	0.0109578	0.989042	1.10188	1.10191	0.139969
Vps54	0.000103569	0.999896	1.1029	1.10291	0.141296
Mrps25	0.000806488	0.999194	1.10384	1.10386	0.142531
Kat6b	0.0322736	0.967726	1.10504	1.10507	0.144098
Cpsf3	0.0367675	0.963233	1.10572	1.10573	0.144986
Rbm34	0.00973716	0.990263	1.10649	1.10652	0.145985
Ubap2l	5.01677e-06	0.999995	1.10913	1.10913	0.149432
Dnttip1	0.00595839	0.994042	1.10997	1.11001	0.150523
Eral1	0.0496636	0.950336	1.1113	1.11134	0.152247
Pcnp	0.00589362	0.994106	1.11146	1.11146	0.152452
Banf1	0.000170871	0.999829	1.11182	1.11183	0.152926
Papd4	0.000150064	0.99985	1.11273	1.11275	0.154101
Dimt1	0.0202503	0.97975	1.11606	1.11609	0.158409
Mapk1	0.00209513	0.997905	1.11668	1.11669	0.15922
Kctd3	0.00140326	0.998597	1.11789	1.11791	0.160773
B2m	0.0200809	0.979919	1.1181	1.11814	0.161051
Tm9sf3	4.54948e-08	1	1.11836	1.11837	0.161383
Commd1	0.0304141	0.969586	1.11849	1.11852	0.161557
Ensa	0.000293987	0.999706	1.1186	1.11862	0.161696
Sec63	0.0119608	0.988039	1.1191	1.11911	0.162336
Aplp2	0.0184458	0.981554	1.11941	1.11941	0.162736
Aggf1	0.0311835	0.968816	1.11963	1.11965	0.163024
Gtf3c5	0.00118089	0.998819	1.12062	1.12064	0.164302
Aasdhppt	0.0175312	0.982469	1.1208	1.12084	0.16453
Cep85	8.20207e-06	0.999992	1.1216	1.12162	0.165557
Ercc3	0.00133281	0.998667	1.12189	1.12191	0.165935
Pten	2.51482e-06	0.999997	1.12245	1.12246	0.166656
Senp2	0.00020296	0.999797	1.1232	1.12322	0.167613
Strada	0.00143483	0.998565	1.12498	1.12502	0.169904
Ecd	2.37976e-05	0.999976	1.12508	1.1251	0.170028
Ppil2	8.10854e-05	0.999919	1.12563	1.12565	0.170739
Pskh1	0.0158696	0.98413	1.12651	1.12653	0.171857
Snrpd1	0	1	1.12655	1.12656	0.17191
Hdac3	1.09368e-06	0.999999	1.12663	1.12664	0.172008
Oxr1	3.8489e-07	1	1.12787	1.1279	0.173601
Sap18	0.0124205	0.987579	1.12838	1.12839	0.17425
Eef1e1	0.0406635	0.959337	1.12848	1.12851	0.174378
Zmynd11	1.27676e-14	1	1.12851	1.12852	0.174421
Lancl1	0.00200429	0.997996	1.12984	1.12988	0.176114
Gripap1	0.00848342	0.991517	1.12994	1.12999	0.176241
Ppp2r2d	0.000142218	0.999858	1.13081	1.13083	0.177352
Amz2	0.016058	0.983942	1.13099	1.13102	0.17759
Zfp523	0.0262028	0.973797	1.13107	1.13112	0.177688
Sptlc1	7.94044e-07	0.999999	1.13204	1.13207	0.178923
Sap30bp	5.44937e-08	1	1.13224	1.13227	0.179185
Bcas3	0.00994024	0.99006	1.13405	1.13411	0.181488
Timm44	0.000611489	0.999389	1.13454	1.13456	0.182105
Uqcc1	0.000145781	0.999854	1.13461	1.13466	0.182202
Pdhx	0.0488728	0.951127	1.13477	1.13482	0.182404
Abi1	0.0259779	0.974022	1.135	1.13502	0.182686
Cln5	0.0412261	0.958774	1.13506	1.13513	0.182769
Sgpl1	3.31628e-06	0.999997	1.13593	1.13595	0.183877
Jmjd4	0.00101366	0.998986	1.13627	1.1363	0.184301
Fxn	0.0327896	0.96721	1.13672	1.13678	0.184873
Yeats4	8.63705e-09	1	1.13695	1.13696	0.185163
Gtf2h4	0.00343397	0.996566	1.13819	1.13825	0.186742
3110082I17Rik	0.00399487	0.996005	1.13832	1.13836	0.186905
Snrpb2	0.000273748	0.999726	1.139	1.13902	0.187772
Ercc1	0.00128608	0.998714	1.13987	1.13993	0.188876
AU040320	0.0299563	0.970044	1.1406	1.14064	0.189798
Morf4l1	0.0403137	0.959686	1.14074	1.14075	0.189976
Urm1	0.0161394	0.983861	1.141	1.14104	0.190305
Npnt	0.00364843	0.996352	1.14354	1.14357	0.193506
Cdc5l	0.0185809	0.981419	1.14401	1.14402	0.194096
Ythdc1	0.00155067	0.998449	1.14422	1.14424	0.194369
Scamp1	0.0186783	0.981322	1.14528	1.14534	0.195705
Dcaf4	0.0448458	0.955154	1.14632	1.1464	0.197006
Rabl3	2.92368e-05	0.999971	1.14644	1.1465	0.197161
Stk25	0.000873135	0.999127	1.14654	1.14657	0.197291
Sltm	0.0279616	0.972038	1.1468	1.14681	0.197615
Eif1ad	0.0349185	0.965082	1.14713	1.14715	0.198026
BC005624	9.753e-07	0.999999	1.14743	1.14747	0.198409
Ptpra	6.48038e-11	1	1.14746	1.14747	0.198441
Cog6	0.0035366	0.996463	1.14754	1.14759	0.198547
Tsr2	5.6804e-07	0.999999	1.14783	1.14786	0.19891
Mad2l1	0.00814478	0.991855	1.14895	1.14896	0.200313
Ccdc127	0.0386494	0.961351	1.14923	1.14925	0.200662
Rrp15	0.0312688	0.968731	1.14924	1.14927	0.200683
Ints9	1.0103e-14	1	1.14932	1.14934	0.200786
Tbcd	3.9418e-05	0.999961	1.15068	1.1507	0.202487
Pold3	0.00218784	0.997812	1.15114	1.15116	0.203069
Copg2	0.000807003	0.999193	1.15275	1.15278	0.205086
Lin28a	0.0015491	0.998451	1.1529	1.1529	0.205271
Sars2	5.21337e-10	1	1.1536	1.15364	0.206142
U2af1l4	0.0217722	0.978228	1.15384	1.15392	0.206441
Brap	0.000110104	0.99989	1.15398	1.15403	0.20662
Vps4a	7.5424e-06	0.999992	1.15414	1.15418	0.206819
Ing3	0.00029216	0.999708	1.15497	1.15501	0.207849
Ufc1	6.89596e-09	1	1.15589	1.15593	0.208999
Ube2k	0.000322241	0.999678	1.15595	1.15596	0.209079
Ext1	0.0117977	0.988202	1.15614	1.15616	0.209315
Mapre1	0.00110227	0.998898	1.15633	1.15634	0.209558
Srpk2	0.010363	0.989637	1.15705	1.1571	0.210451
Ergic3	1.55751e-06	0.999998	1.15747	1.15749	0.210974
Tbcel	0.00350164	0.996498	1.15779	1.15786	0.211371
Itgb5	0.000321647	0.999678	1.15889	1.15891	0.212748
Pin4	0.0237097	0.97629	1.15937	1.15945	0.21334
Mterf3	0.047432	0.952568	1.15953	1.15959	0.213539
Itfg2	0.00264635	0.997354	1.15979	1.15987	0.213859
Mrpl39	0.0223806	0.977619	1.16008	1.16011	0.214226
Psma2	0.0160587	0.983941	1.16045	1.16047	0.21469
Pdcl3	0.0419304	0.95807	1.16072	1.16076	0.215025
Eif2d	0.0273064	0.972694	1.1609	1.16093	0.215245
Mrpl21	2.53859e-06	0.999997	1.16185	1.16192	0.216427
Cdkn2aipnl	1.4861e-08	1	1.16251	1.16253	0.217238
Dpp3	1.43906e-07	1	1.16313	1.16314	0.218009
Kif3b	0.000212669	0.999787	1.16325	1.1633	0.218165
Lrrfip2	4.50058e-09	1	1.16367	1.16373	0.218685
Fem1b	0.0168044	0.983196	1.16414	1.16415	0.219265
Clcn3	0.00380642	0.996194	1.16438	1.16441	0.219561
Vps53	0.00760961	0.99239	1.16442	1.16447	0.219611
Cnot4	0.0023811	0.997619	1.16452	1.16454	0.219735
Dusp6	2.13091e-05	0.999979	1.16501	1.16504	0.220347
Nbn	2.02468e-08	1	1.16509	1.16512	0.220439
Oser1	2.75789e-05	0.999972	1.16527	1.16532	0.220662
Ctps2	8.2193e-05	0.999918	1.16543	1.16552	0.220865
Atp11b	7.27309e-05	0.999927	1.1665	1.16654	0.222192
Ola1	1.22125e-15	1	1.16737	1.16738	0.223261
Zmat2	2.96965e-05	0.99997	1.16841	1.16843	0.224546
Pik3c3	4.69241e-06	0.999995	1.16868	1.16873	0.224882
Nrde2	0.0457186	0.954281	1.16896	1.16901	0.225224
Nck1	0.00034124	0.999659	1.16918	1.16924	0.225492
Cdk5rap3	0.000479148	0.999521	1.16986	1.16991	0.226339
Cdkn1a	0.00284221	0.997158	1.17022	1.17034	0.226778
Arid3b	5.20199e-09	1	1.17039	1.1704	0.226995
Atp5sl	1.95443e-07	1	1.17133	1.17139	0.228144
Sec61a2	0.00552731	0.994473	1.17136	1.1714	0.228183
2700089E24Rik	6.86806e-12	1	1.17175	1.1718	0.228659
Ndufs6	3.11329e-07	1	1.17244	1.17248	0.229516
Atg3	0.00421129	0.995789	1.17304	1.17311	0.230254
Lhfpl2	0.00543672	0.994563	1.17349	1.17353	0.230811
Phax	0.0338875	0.966112	1.17406	1.17408	0.231502
Cdk11b	3.78862e-06	0.999996	1.1745	1.17452	0.23205
Zscan29	0.000281679	0.999718	1.17453	1.17463	0.232084
Tmem242	0.00712896	0.992871	1.17509	1.17512	0.23277
Gnl2	0.0236525	0.976348	1.17511	1.17512	0.232793
F11r	0.000188591	0.999811	1.17568	1.1757	0.23349
Srp14	0.00420196	0.995798	1.17598	1.17602	0.233869
Meaf6	0.00136151	0.998638	1.17625	1.17629	0.234197
Stx18	0.000757647	0.999242	1.17652	1.17658	0.234523
Mtmr2	1.6556e-05	0.999983	1.17655	1.17657	0.234559
Nsmce2	2.01323e-06	0.999998	1.17718	1.17722	0.235341
Vps8	0.00031531	0.999685	1.1773	1.17737	0.235481
Hmgxb4	0.000914633	0.999085	1.17858	1.17861	0.237047
Immp1l	0.000635269	0.999365	1.17897	1.17906	0.237531
Nbas	1.19693e-08	1	1.17909	1.17913	0.237669
Phf10	1.96056e-06	0.999998	1.17933	1.17935	0.237962
Vps13b	2.89155e-08	1	1.17965	1.17969	0.238363
Sfr1	0	1	1.17975	1.17976	0.238483
Polr2j	0	1	1.17995	1.17998	0.238725
Rbm8a	0.000109347	0.999891	1.18002	1.18003	0.238812
Ruvbl1	4.13047e-08	1	1.18041	1.18042	0.239285
Nek4	0.0316308	0.968369	1.18069	1.18077	0.239625
Tspan31	0.00856454	0.991435	1.18129	1.18131	0.240358
Pdia3	1.03036e-10	1	1.18195	1.18195	0.241171
Rabep2	0.0104849	0.989515	1.18235	1.18247	0.241651
Glod4	4.4334e-06	0.999996	1.18262	1.18265	0.241986
Rock2	0.0251592	0.974841	1.18263	1.18264	0.241994
Obfc1	0.00865084	0.991349	1.18291	1.18295	0.242341
Btd	0.00285191	0.997148	1.18318	1.18332	0.24267
Gatc	2.47447e-12	1	1.18392	1.18397	0.243566
Dnm1l	6.44983e-05	0.999936	1.18468	1.1847	0.244499
Prepl	0.000307185	0.999693	1.18475	1.18479	0.24458
Letm1	7.32747e-15	1	1.18592	1.18595	0.246011
Nedd9	0.0287768	0.971223	1.18688	1.18693	0.247169
Fam73a	0.00137989	0.99862	1.18716	1.18721	0.247512
Slc35a1	0.000466448	0.999534	1.18732	1.18739	0.247713
Akr1e1	0.0407949	0.959205	1.18801	1.18809	0.24855
Cul2	3.70637e-05	0.999963	1.18938	1.18941	0.250209
Scaper	0.0132392	0.986761	1.18973	1.18987	0.250631
Ptpn2	2.93562e-08	1	1.19007	1.19011	0.251043
Cldn12	0.0135646	0.986435	1.19043	1.19046	0.251477
Uxs1	0.0176992	0.982301	1.19056	1.19064	0.251642
Wdr11	7.57088e-05	0.999924	1.19106	1.1911	0.252249
Rhbdd1	0.00108332	0.998917	1.19191	1.19205	0.253275
Zdhhc6	0.0428154	0.957185	1.19195	1.19198	0.253327
Lclat1	0.0028653	0.997135	1.19238	1.19245	0.253849
Enox2	0.0226064	0.977394	1.19249	1.19267	0.253977
Ak4	0.00117926	0.998821	1.19273	1.19275	0.254268
Tmem216	0.000429932	0.99957	1.19323	1.19337	0.25487
Pdcd4	0	1	1.19403	1.19408	0.255843
Rai14	0.0207288	0.979271	1.19468	1.1947	0.256629
Lsm3	1.99574e-12	1	1.1948	1.19483	0.256772
Fam204a	6.70963e-05	0.999933	1.19511	1.19521	0.257138
Mipep	7.26155e-09	1	1.19513	1.19521	0.257173
Secisbp2	2.9186e-08	1	1.19569	1.19577	0.257847
Dars	1.22671e-05	0.999988	1.1962	1.19621	0.258456
Hip1r	0.0461379	0.953862	1.19721	1.19733	0.259678
Jak1	0.000208371	0.999792	1.19736	1.19738	0.259851
Brox	2.88658e-15	1	1.19779	1.19785	0.260381
C2cd2	9.46909e-11	1	1.19802	1.1981	0.260652
Mrpl42	4.44089e-16	1	1.19803	1.19805	0.260663
Decr1	0.000370374	0.99963	1.19876	1.19882	0.261545
Snapin	2.8198e-06	0.999997	1.19884	1.19891	0.261636
Stom	0.0356661	0.964334	1.19923	1.19938	0.262104
Ssbp1	8.99454e-05	0.99991	1.19991	1.19994	0.26292
Mest	2.61618e-05	0.999974	1.20039	1.20039	0.263501
Erlec1	0.00295772	0.997042	1.20077	1.20087	0.263955
Ttc17	0.00083079	0.999169	1.20117	1.20126	0.264441
Zcrb1	0.0069328	0.993067	1.20127	1.20133	0.264559
Nudt1	3.72849e-06	0.999996	1.20158	1.20172	0.264935
Eny2	6.56102e-10	1	1.20196	1.202	0.265386
Rab3gap1	0.0108805	0.989119	1.20198	1.20204	0.265407
Tmem127	1.61582e-12	1	1.20225	1.20228	0.265732
Thoc6	2.66454e-15	1	1.20304	1.20309	0.266689
Fam169a	0	1	1.20325	1.20329	0.26694
Pfdn5	0.00131612	0.998684	1.20348	1.20351	0.267207
Tbc1d5	1.01512e-07	1	1.20384	1.20389	0.267643
Tab3	0.00321647	0.996784	1.20419	1.20422	0.268057
Fkbp15	3.22625e-05	0.999968	1.20476	1.20482	0.268751
Sppl2a	0.0183139	0.981686	1.20491	1.20496	0.268921
Aplf	1.32202e-07	1	1.20529	1.20541	0.269382
Polm	0.0278095	0.97219	1.20671	1.20695	0.271078
Wls	0	1	1.20672	1.20673	0.271092
Xpr1	5.86453e-10	1	1.20731	1.20735	0.27179
Myo1e	0.0287579	0.971242	1.20773	1.2078	0.272298
Bms1	0.00755102	0.992449	1.20863	1.20864	0.273374
D430042O09Rik	0.000810668	0.999189	1.20876	1.20884	0.273533
Msh3	0.0181266	0.981873	1.20913	1.20917	0.273964
Vps41	7.81373e-05	0.999922	1.20921	1.20924	0.274065
Gkap1	0.0194619	0.980538	1.20926	1.20937	0.274129
Ccdc14	0.0052491	0.994751	1.20975	1.20984	0.274704
Emc2	0.0197026	0.980297	1.20986	1.20991	0.274836
Crcp	1.42109e-14	1	1.2099	1.20997	0.274885
N4bp2l2	0.0118207	0.988179	1.21198	1.21201	0.277366
Atg12	0	1	1.21238	1.21243	0.277846
Parn	3.94031e-10	1	1.21272	1.21276	0.27825
Coil	5.5089e-05	0.999945	1.21311	1.21319	0.278713
Cab39l	0.0114832	0.988517	1.21372	1.21377	0.279432
Nap1l1	0.000483656	0.999516	1.21429	1.21429	0.280111
Tmbim6	3.25787e-11	1	1.21456	1.21457	0.280436
Actr6	0.00251589	0.997484	1.21496	1.2151	0.280914
Pigu	3.30953e-07	1	1.21513	1.21519	0.281108
2810006K23Rik	6.88682e-05	0.999931	1.21589	1.21599	0.282014
Tmem258	3.64573e-05	0.999964	1.21591	1.21596	0.282031
Tbp	0.000122273	0.999878	1.21646	1.21649	0.282684
Fam175a	0.0219693	0.978031	1.21687	1.21704	0.283177
Chmp3	0.00201931	0.997981	1.21759	1.21763	0.284026
Cept1	0.0117937	0.988206	1.21762	1.2177	0.284064
2700029M09Rik	5.53586e-08	1	1.21829	1.21835	0.284854
Ccdc43	9.8973e-05	0.999901	1.21848	1.21853	0.285083
Gpc3	3.34399e-12	1	1.2188	1.2188	0.285462
Parp2	1.91277e-11	1	1.21886	1.2189	0.285531
Dlg1	0.000547199	0.999453	1.21948	1.21949	0.286264
Cetn2	0.000856011	0.999144	1.21961	1.2197	0.286419
Vma21	1.55284e-08	1	1.21987	1.21992	0.286722
Odf2l	0.0119071	0.988093	1.22001	1.22019	0.286889
Nqo2	0.00155251	0.998447	1.22145	1.22163	0.2886
Upf3a	0.000508122	0.999492	1.22167	1.22177	0.288859
Zfp386	0.0452887	0.954711	1.22192	1.22199	0.289148
Arsb	0.0121896	0.98781	1.22242	1.2227	0.289738
Ret	0.00190053	0.998099	1.22279	1.22289	0.290173
Plod2	9.78599e-11	1	1.22306	1.22309	0.290499
Rrm2b	0.0442008	0.955799	1.22308	1.22341	0.290516
Zzz3	2.72079e-09	1	1.22342	1.22344	0.29092
Plce1	0.00595571	0.994044	1.22371	1.22381	0.291257
Lrrc49	0.0252455	0.974754	1.22388	1.22396	0.291456
Ndufaf2	2.12165e-06	0.999998	1.22427	1.22442	0.291918
Ppwd1	0.000492041	0.999508	1.22439	1.22444	0.292069
Cntnap2	0.00290832	0.997092	1.22478	1.2249	0.292523
Dcun1d2	4.25794e-09	1	1.22492	1.22502	0.292692
Diap3	1.56235e-06	0.999998	1.22515	1.22522	0.292963
Dynlrb1	2.00173e-13	1	1.22531	1.22533	0.293144
Camkmt	0.049879	0.950121	1.2259	1.22619	0.293845
Mrps15	0.00222437	0.997776	1.22626	1.2263	0.29426
Bcap29	0.0237369	0.976263	1.2267	1.22691	0.294787
Isca2	0.019623	0.980377	1.22673	1.22687	0.294823
Ubxn8	1.83589e-07	1	1.22756	1.22769	0.295792
Exoc6b	0.032085	0.967915	1.22763	1.22769	0.295874
Caap1	0.0487504	0.95125	1.22804	1.22817	0.296354
Fntb	3.23598e-08	1	1.22816	1.2282	0.296502
Wdr59	4.55302e-06	0.999995	1.22862	1.22871	0.297039
Epc1	1.57274e-08	1	1.22871	1.22876	0.297144
Gcnt1	0.0184575	0.981543	1.22954	1.22964	0.298121
Bola3	8.33674e-07	0.999999	1.22964	1.22975	0.298234
Klhl20	6.77236e-15	1	1.22987	1.22995	0.29851
Aldh2	0.00011909	0.999881	1.2301	1.23014	0.298773
Kpna4	0.000905647	0.999094	1.23043	1.23045	0.299168
Caprin2	0.00897437	0.991026	1.2307	1.23081	0.299478
Myc	0.00130585	0.998694	1.23122	1.23124	0.300087
Ddx19b	0.000248471	0.999752	1.23178	1.23183	0.300746
Ttc8	0.0262993	0.973701	1.23184	1.23197	0.300809
Pmpcb	0.0112854	0.988715	1.23203	1.23207	0.301039
Calm2	5.58156e-07	0.999999	1.23233	1.23233	0.301383
Zdhhc4	1.23453e-06	0.999999	1.2324	1.2325	0.301467
AU019823	0.00223959	0.99776	1.23373	1.23377	0.303024
Uimc1	3.68408e-06	0.999996	1.23418	1.23432	0.303548
B3gnt7	0.0485014	0.951499	1.2343	1.23439	0.303689
Faim	0.00329426	0.996706	1.23626	1.23642	0.305979
Usp20	0.000363775	0.999636	1.23662	1.23683	0.306404
Gpalpp1	4.94384e-10	1	1.23773	1.23776	0.307691
Cyld	0.000809436	0.999191	1.23781	1.23797	0.30779
Dis3l2	5.60025e-08	1	1.23784	1.23791	0.30782
Gmds	0.0163541	0.983646	1.23798	1.23824	0.307994
Tpm1	2.66454e-15	1	1.23838	1.23838	0.308451
Tmem80	0.00668796	0.993312	1.23889	1.23923	0.309044
Zfp229	0.00553567	0.994464	1.23958	1.23975	0.309847
Bbs4	0.00412418	0.995876	1.23966	1.23992	0.309943
Zhx1	0.0295444	0.970456	1.24055	1.2406	0.310975
Ebag9	0.000470478	0.99953	1.24064	1.24076	0.311087
Cep63	3.93215e-06	0.999996	1.24096	1.2411	0.311462
Spopl	0.0465752	0.953425	1.24113	1.24147	0.311656
Ift57	0.0256866	0.974313	1.24133	1.24154	0.311888
Sfrp5	0.0487847	0.951215	1.2416	1.2417	0.312205
Rnf138	0.000189041	0.999811	1.24205	1.24213	0.312727
Ybey	0.0485855	0.951414	1.24236	1.24251	0.313083
Zfp869	0.014326	0.985674	1.24248	1.24259	0.313227
Slu7	0.0172529	0.982747	1.24285	1.2429	0.313647
Mfap3	0.026626	0.973374	1.24291	1.24294	0.313718
Skap2	2.3512e-06	0.999998	1.24309	1.2432	0.313929
Vps25	1.24091e-06	0.999999	1.24353	1.24356	0.31444
Pts	3.2755e-06	0.999997	1.24395	1.24417	0.31493
Klk8	1.03281e-06	0.999999	1.2448	1.24499	0.31591
Taf8	0	1	1.2448	1.24488	0.315916
H2-D1	0.0139788	0.986021	1.24519	1.24532	0.31637
Zfp111	0.0256721	0.974328	1.24598	1.2461	0.317282
Exosc9	0.0289825	0.971018	1.24618	1.24623	0.317518
Rbbp9	0.000301104	0.999699	1.24634	1.24639	0.317695
Commd10	0	1	1.24731	1.24738	0.318822
Iglon5	5.45883e-05	0.999945	1.24785	1.24814	0.31945
Wdr35	0.00569958	0.9943	1.24806	1.24815	0.319682
Ccnc	0.000504984	0.999495	1.24828	1.24842	0.319938
Cep72	2.19554e-06	0.999998	1.24831	1.24848	0.319975
Mettl14	0.000257636	0.999742	1.24891	1.24897	0.320669
Cep95	2.03341e-10	1	1.2491	1.24925	0.32089
N6amt1	2.99579e-05	0.99997	1.24919	1.24942	0.320992
Klhl12	0.0151212	0.984879	1.2494	1.24949	0.321235
Rabl2	1.72956e-07	1	1.24955	1.24969	0.321414
Med21	5.55419e-10	1	1.24972	1.24983	0.321609
Polr3b	0.0145323	0.985468	1.25057	1.2506	0.322587
Cisd2	0	1	1.25112	1.25118	0.32322
Rab2b	4.11027e-12	1	1.25118	1.2513	0.323293
Mapk4	0.0393892	0.960611	1.25129	1.25161	0.32342
Cfap36	0.000144957	0.999855	1.25227	1.2524	0.324544
Mrpl48	0.00397013	0.99603	1.25246	1.25258	0.324769
Mlst8	0.00342032	0.99658	1.25271	1.25279	0.325052
Iqcb1	2.89066e-10	1	1.2533	1.25338	0.325732
Lsm6	8.26287e-11	1	1.25342	1.25346	0.325866
Nfkb2	8.52736e-07	0.999999	1.25343	1.25361	0.325887
Tmem106c	0.0415952	0.958405	1.25347	1.25363	0.325927
Acadl	1.56971e-08	1	1.25409	1.25423	0.326638
Smtnl2	9.60343e-14	1	1.2541	1.25414	0.326658
Tmem175	0.000825883	0.999174	1.25432	1.25454	0.326904
Ik	5.72843e-05	0.999943	1.25441	1.25443	0.327008
Phf20l1	0.028187	0.971813	1.25454	1.2546	0.327158
Pcyt1b	0.00629046	0.99371	1.25488	1.25521	0.327544
Rnf170	5.48745e-11	1	1.25629	1.25645	0.329174
Acer2	0.0177537	0.982246	1.25633	1.25642	0.329216
Micu2	9.01607e-09	1	1.25677	1.25682	0.329718
Rbm12b2	0.000188543	0.999811	1.25688	1.25699	0.329844
Trim44	0	1	1.25701	1.25702	0.329993
Spata7	0.00117885	0.998821	1.25738	1.25762	0.33042
Psmb2	0.000196939	0.999803	1.25749	1.25751	0.330551
Hs3st3b1	0.00988145	0.990119	1.25754	1.25762	0.33061
Ap3s2	0	1	1.25767	1.2577	0.330749
Habp4	4.59454e-07	1	1.25782	1.25798	0.330927
Dnajc18	4.02398e-06	0.999996	1.25788	1.25799	0.331
Vwa8	0.000293284	0.999707	1.25844	1.25856	0.331631
Akap2	0.00210192	0.997898	1.25915	1.25917	0.332446
Elmod3	1.11851e-05	0.999989	1.25936	1.2596	0.332695
Epc2	8.93064e-09	1	1.25967	1.25972	0.333047
Ccdc12	0	1	1.26018	1.26028	0.333629
Zfp866	0.00178704	0.998213	1.26126	1.26135	0.334865
Coq7	9.02611e-14	1	1.26219	1.2623	0.335928
Cetn3	1.68149e-06	0.999998	1.26285	1.2629	0.336683
Anapc13	2.62608e-07	1	1.26287	1.26299	0.336709
Oscp1	0.0331839	0.966816	1.26354	1.2639	0.33747
Asun	0.0234104	0.97659	1.26366	1.2637	0.337607
Itga8	0.0322014	0.967799	1.2645	1.26463	0.338572
Dctn6	4.33216e-10	1	1.26469	1.26479	0.338786
Pigf	2.70176e-09	1	1.26562	1.2658	0.339849
Pcca	3.507e-07	1	1.26654	1.26666	0.34089
Ocrl	0	1	1.26736	1.26743	0.341828
Alg14	0.00160052	0.998399	1.26788	1.26814	0.342422
Dzip1	0.00165944	0.998341	1.2681	1.2682	0.342666
Rab11fip1	0.0229502	0.97705	1.2681	1.26813	0.342666
Tprkb	8.39828e-06	0.999992	1.26892	1.26901	0.343605
Ppt1	0	1	1.26921	1.26927	0.343929
Helb	0.00348728	0.996513	1.26924	1.26943	0.343968
Rnf167	0.0104218	0.989578	1.26926	1.26934	0.343983
Fam149b	9.82369e-06	0.99999	1.26963	1.26971	0.344405
Stx17	4.02354e-11	1	1.27024	1.2704	0.345104
Phf14	0.0443941	0.955606	1.27038	1.27042	0.345264
Pex7	0.000126502	0.999873	1.27071	1.271	0.345634
Rsrc1	1.28352e-05	0.999987	1.27108	1.27114	0.346057
Usp8	0.00471677	0.995283	1.27173	1.27176	0.346793
Magel2	3.57588e-05	0.999964	1.27216	1.27233	0.34728
Cep19	8.85874e-05	0.999911	1.27283	1.27302	0.348044
Wars2	0.0052144	0.994786	1.27385	1.274	0.349192
Ccdc55	0.00724951	0.99275	1.27422	1.27431	0.349612
1110051M20Rik	2.85583e-06	0.999997	1.27622	1.27633	0.351876
Ogfod3	0.000194694	0.999805	1.27786	1.2782	0.353733
2310015A10Rik	0.0363625	0.963638	1.27844	1.27903	0.354384
Vbp1	0.000401087	0.999599	1.279	1.27905	0.355019
Nek9	4.65628e-13	1	1.28155	1.28157	0.357885
Rfc1	0.00543659	0.994563	1.28164	1.28165	0.357986
Pih1d1	5.37397e-06	0.999995	1.2819	1.28199	0.358287
Ankrd12	0.00608442	0.993916	1.28211	1.28245	0.358524
Ccdc136	1.35424e-06	0.999999	1.28246	1.28263	0.358919
Kantr	0.00731199	0.992688	1.2825	1.28294	0.35896
Bin3	1.39899e-12	1	1.28279	1.28296	0.359282
Mlh3	0.000563067	0.999437	1.28286	1.28304	0.359369
Polr2k	0.00360065	0.996399	1.28299	1.28317	0.359508
Cwc15	0	1	1.28315	1.28317	0.359685
Zscan22	8.94606e-07	0.999999	1.28318	1.28335	0.359724
Zfp612	6.5351e-05	0.999935	1.28321	1.28355	0.359753
Fn3krp	1.11282e-06	0.999999	1.28389	1.2842	0.36052
Nr6a1	0.0130031	0.986997	1.28414	1.28415	0.360803
Tmem231	0.00181073	0.998189	1.28454	1.28472	0.361247
Mrpl1	7.59803e-09	1	1.28464	1.28475	0.361367
Plxdc2	0.0185217	0.981478	1.28477	1.28499	0.36151
Bbs9	2.32677e-06	0.999998	1.28598	1.2862	0.362873
5730455P16Rik	1.36138e-07	1	1.28735	1.28748	0.364406
Dclre1c	0.0292367	0.970763	1.28818	1.28838	0.365335
Brd9	7.77156e-16	1	1.28962	1.2897	0.366944
Cyp26c1	1.35418e-10	1	1.29082	1.29104	0.36829
Anapc10	3.43163e-09	1	1.29102	1.29115	0.368511
Hk2	1.45317e-05	0.999985	1.29103	1.29105	0.368519
Gm17644	0.00156385	0.998436	1.2942	1.29455	0.37206
Primpol	0.000723983	0.999276	1.29451	1.29478	0.372407
Sarnp	1.01822e-10	1	1.29472	1.29475	0.372639
Hspb11	0.0381926	0.961807	1.29514	1.29566	0.373113
Gprin1	3.72077e-07	1	1.29571	1.29601	0.373748
Spry2	0	1	1.29587	1.29598	0.373919
Ptn	0.0015052	0.998495	1.29589	1.29591	0.373941
Dis3l	9.7625e-09	1	1.29636	1.29647	0.37447
Nmnat1	0.00926346	0.990737	1.29647	1.2971	0.374594
Nubpl	1.03771e-05	0.99999	1.29742	1.29769	0.375651
Nipal3	0.000903663	0.999096	1.29794	1.2984	0.376226
2017-09-06	0.00682869	0.993171	1.29802	1.29807	0.376318
Ifitm2	2.37588e-14	1	1.29891	1.29893	0.377299
Tbc1d19	0.0126754	0.987325	1.2991	1.29923	0.377508
Mpdu1	5.70707e-11	1	1.30026	1.30034	0.378801
Sh3kbp1	2.59874e-06	0.999997	1.30092	1.30101	0.379534
Sumo2	9.88139e-06	0.99999	1.30236	1.30237	0.381131
Ttf1	4.0747e-07	1	1.30237	1.30249	0.381145
Ndufa12	6.92767e-09	1	1.3024	1.30246	0.381175
Lancl2	4.26997e-08	1	1.30363	1.3037	0.382533
Cwc27	1.57421e-06	0.999998	1.30388	1.30401	0.382808
Aldh6a1	3.89762e-11	1	1.30399	1.3042	0.382929
Exosc2	0	1	1.3056	1.30562	0.384715
Tgfb2	7.72187e-06	0.999992	1.30607	1.30616	0.385228
4932416H05Rik	0.00821147	0.991789	1.30634	1.30716	0.385533
Ggps1	1.9803e-12	1	1.30637	1.30647	0.38556
Pctp	3.33067e-16	1	1.30757	1.30772	0.386885
2610044O15Rik8	0.0134801	0.98652	1.30846	1.30875	0.387865
Krit1	1.12256e-11	1	1.30849	1.30856	0.387906
Dkk3	0.00143493	0.998565	1.30864	1.30894	0.388071
Sdc2	0.0045745	0.995426	1.30989	1.31	0.38945
Lnp	8.84548e-06	0.999991	1.31062	1.31072	0.390245
Mettl10	0.00175907	0.998241	1.31112	1.31136	0.390803
Mycn	0.000567423	0.999433	1.31202	1.31204	0.391788
Lsp1	0.00455274	0.995447	1.31251	1.31269	0.392332
Ascc1	1.55431e-15	1	1.31328	1.31342	0.393175
Ptpn13	1.22446e-12	1	1.31345	1.31346	0.393358
Zfp811	0.000188174	0.999812	1.314	1.31435	0.393965
Pced1a	6.28222e-08	1	1.31462	1.31475	0.394645
F2rl1	2.12422e-05	0.999979	1.31496	1.31543	0.395021
Adrbk2	0.0457034	0.954297	1.31552	1.31587	0.395633
Piezo2	0.00820595	0.991794	1.31598	1.31635	0.396136
Trdmt1	0.000345407	0.999655	1.3161	1.31656	0.396266
Ppp4r4	0.0249839	0.975016	1.31662	1.31749	0.39684
Tbce	0.000487147	0.999513	1.31768	1.31784	0.398005
3110043O21Rik	0.000479324	0.999521	1.31771	1.31801	0.398031
Rad50	0.000147475	0.999853	1.31788	1.31793	0.398214
Rwdd2b	0.000244247	0.999756	1.31815	1.31847	0.398511
Rpl14-ps1	4.04565e-13	1	1.31847	1.31849	0.398868
Chd1l	0	1	1.31891	1.31901	0.399345
Zfp654	6.85619e-06	0.999993	1.31966	1.31989	0.400167
Csgalnact2	0.000175833	0.999824	1.3197	1.32007	0.400215
Ift52	0	1	1.32015	1.32025	0.400707
Lrp11	0.000565332	0.999435	1.32016	1.32033	0.400715
Pcgf1	0.024299	0.975701	1.32186	1.3225	0.402573
Zfp959	0.000214874	0.999785	1.32191	1.32239	0.402629
Lrig3	3.24177e-10	1	1.32252	1.3226	0.403292
Zscan10	0.0122266	0.987773	1.3229	1.32309	0.403705
Tmem184c	9.14795e-08	1	1.32299	1.32306	0.403805
Uvssa	0.000134175	0.999866	1.32342	1.32369	0.404275
Elmod2	0.000332118	0.999668	1.32344	1.3236	0.404297
Hrsp12	0.0239459	0.976054	1.32572	1.32602	0.406775
Enc1	0.000393894	0.999606	1.32606	1.32611	0.407147
Adam22	0.0201779	0.979822	1.32681	1.32735	0.40796
Tyw3	0.0178567	0.982143	1.32716	1.32744	0.408341
Wdr19	2.50966e-12	1	1.32728	1.32752	0.408476
Fgf8	7.32206e-07	0.999999	1.32833	1.32856	0.409616
9130011E15Rik	0	1	1.32843	1.32857	0.409726
Guf1	0.012634	0.987366	1.32983	1.32994	0.411237
9230110C19Rik	4.79956e-06	0.999995	1.33053	1.331	0.411996
Efr3a	5.34119e-08	1	1.33064	1.3307	0.412125
Senp8	2.76186e-06	0.999997	1.33147	1.33166	0.413024
Dennd1b	0.00697311	0.993027	1.33153	1.33185	0.413086
Zscan12	0.00782205	0.992178	1.33211	1.3323	0.413718
AK010878	4.1176e-12	1	1.3326	1.33275	0.414248
Gstz1	3.68547e-09	1	1.33268	1.33284	0.414335
Zfp946	0.0169021	0.983098	1.33272	1.33298	0.41437
Mtrf1	0.000160857	0.999839	1.33307	1.33365	0.414757
Zfp433	4.17336e-10	1	1.33326	1.33362	0.414959
Arl6	2.83164e-05	0.999972	1.33328	1.33346	0.414981
Pgm2l1	0.000295069	0.999705	1.33339	1.33352	0.415097
Gcdh	8.4079e-06	0.999992	1.33382	1.33407	0.41556
Ift88	5.12625e-07	0.999999	1.33392	1.33409	0.415677
Ccpg1os	0.000721341	0.999279	1.33447	1.33511	0.416272
Bbs5	0.010297	0.989703	1.33478	1.33527	0.416605
Grhl3	5.27988e-05	0.999947	1.33561	1.33591	0.417504
Prdm5	4.04257e-10	1	1.33631	1.33657	0.418258
Acadsb	6.72997e-08	1	1.33633	1.33648	0.418281
Rab39b	6.91346e-06	0.999993	1.33657	1.33716	0.418538
Zfp518a	0.0311712	0.968829	1.3368	1.33686	0.418781
Phpt1	9.18154e-14	1	1.34022	1.34033	0.42247
1810022K09Rik	1.15663e-11	1	1.34047	1.34053	0.422738
Cyb5d2	0.0228088	0.977191	1.34182	1.34307	0.424186
Pou3f1	0.0162426	0.983757	1.34212	1.34242	0.424517
Gyg	1.85312e-09	1	1.34304	1.34308	0.425497
5730409E04Rik	0.016398	0.983602	1.34313	1.34411	0.425598
Snrnp35	3.59405e-05	0.999964	1.34315	1.34352	0.425617
B230118H07Rik	0.000386044	0.999614	1.34438	1.34471	0.426942
Msra	1.9111e-05	0.999981	1.34487	1.34515	0.427469
Nceh1	1.41475e-05	0.999986	1.34497	1.34548	0.427575
Gm166	0.0327164	0.967284	1.34518	1.34637	0.427799
Ppil3	1.99094e-07	1	1.34625	1.3464	0.428941
1600014C10Rik	1.69452e-10	1	1.34626	1.34662	0.428958
Fhdc1	0.000316788	0.999683	1.34658	1.34682	0.429305
Dusp19	0.0376861	0.962314	1.34682	1.34752	0.429559
Scrn1	0.0133829	0.986617	1.34754	1.34855	0.430324
Colec12	0.00109125	0.998909	1.34827	1.3483	0.431107
Ufl1	1.93771e-06	0.999998	1.34909	1.3492	0.431987
6430573F11Rik	0.00189684	0.998103	1.34919	1.34977	0.432092
B4galt4	0.000398749	0.999601	1.34981	1.35011	0.432761
Ccdc90b	1.07611e-07	1	1.34998	1.35013	0.432934
Wdpcp	9.96239e-05	0.9999	1.35005	1.35089	0.433016
Zic3	0.0232941	0.976706	1.35051	1.35078	0.433502
Rnf6	2.03845e-05	0.99998	1.35107	1.35122	0.434105
Tmx4	0.0048905	0.99511	1.3523	1.35254	0.435419
Kiz	5.89421e-05	0.999941	1.35257	1.35281	0.435708
Fbxo17	1.28061e-09	1	1.35428	1.35468	0.437526
Ccdc58	1.02446e-09	1	1.3555	1.35562	0.438829
Bfar	3.37531e-06	0.999997	1.35734	1.35749	0.440785
Zfp930	0.0253477	0.974652	1.3577	1.35785	0.441169
[truncated: 508 more rows]

## Sheet: All Genes
GENES	PPEE	PPDE	PostFC	RealFC	Log2FC
1700011H14Rik	0	1	1.87868	1.87988	0.909716
1700047E10Rik	0	1	0.106804	0.10552	-3.22696
2700081O15Rik	0	1	0.676339	0.676293	-0.564182
2810417H13Rik	0	1	0.743936	0.743924	-0.426749
4933409K07Rik	0	1	1.61938	1.6198	0.695437
9130011E15Rik	0	1	1.32843	1.32857	0.409726
Abca1	0	1	0.66806	0.667919	-0.58195
Abcb10	0	1	0.575751	0.575651	-0.796484
Add2	0	1	0.17709	0.17643	-2.49745
Akirin2	0	1	0.74706	0.747028	-0.420704
Alad	0	1	0.603517	0.603477	-0.728533
Aldoart1	0	1	0.147272	0.146673	-2.76345
Ank1	0	1	0.159508	0.159107	-2.6483
Ap3s2	0	1	1.25767	1.2577	0.330749
Apoa1bp	0	1	1.38324	1.38341	0.468054
Arhgap24	0	1	1.43691	1.43713	0.522973
Atg12	0	1	1.21238	1.21243	0.277846
Atp5g1	0	1	0.648212	0.648189	-0.625462
Atxn7l3	0	1	0.792162	0.792147	-0.336133
B4galt2	0	1	0.702097	0.702039	-0.510257
Basp1	0	1	0.598241	0.598221	-0.741201
Bbc3	0	1	0.584824	0.584356	-0.773925
Bcl7c	0	1	0.692526	0.692425	-0.53006
Cadm3	0	1	1.82535	1.82603	0.868173
Camkk2	0	1	0.709842	0.709737	-0.494431
Ccdc12	0	1	1.26018	1.26028	0.333629
Ccdc85b	0	1	0.613834	0.613682	-0.70408
Ccne1	0	1	0.779752	0.779731	-0.358913
Ccnf	0	1	0.74989	0.749876	-0.415249
Cdc20	0	1	0.68521	0.685196	-0.545381
Cdc42se1	0	1	0.811922	0.811901	-0.300587
Cdk2	0	1	0.827787	0.827765	-0.272668
Cenpa	0	1	0.687207	0.687176	-0.541184
Chd1l	0	1	1.31891	1.31901	0.399345
Chga	0	1	2.22051	2.22427	1.15089
Cisd2	0	1	1.25112	1.25118	0.32322
Cited4	0	1	0.107978	0.107421	-3.21119
Cmtm3	0	1	0.715351	0.715269	-0.483277
Cnih2	0	1	0.623989	0.623691	-0.680408
Col3a1	0	1	0.295809	0.295751	-1.75726
Commd10	0	1	1.24731	1.24738	0.318822
Cpne7	0	1	0.42116	0.419312	-1.24756
Cpped1	0	1	1.5392	1.53948	0.622179
Crat	0	1	0.618055	0.617855	-0.694193
Csf2rb	0	1	0.0725732	0.0718519	-3.78442
Ctsf	0	1	2.6234	2.62839	1.39144
Cwc15	0	1	1.28315	1.28317	0.359685
Cyp26a1	0	1	1.8035	1.80389	0.850802
Dazap1	0	1	0.71893	0.718918	-0.476077
Dazap2	0	1	0.824488	0.824474	-0.27843
Ddah2	0	1	0.599698	0.599653	-0.737691
Dgkk	0	1	1.71961	1.71985	0.782079
Dhrs4	0	1	1.41693	1.41719	0.502769
Dnaja4	0	1	1.97348	1.97732	0.980741
Dnmt3a	0	1	0.679353	0.679329	-0.557766
Dyrk2	0	1	0.738862	0.738765	-0.436623
E030024N20Rik	0	1	0.481004	0.480932	-1.05588
Efna4	0	1	0.709421	0.709311	-0.495285
Epb4.2	0	1	0.146655	0.145228	-2.76951
Ermap	0	1	0.228882	0.227986	-2.12732
Exosc2	0	1	1.3056	1.30562	0.384715
Exosc4	0	1	0.638679	0.638558	-0.646836
Fam104a	0	1	0.752002	0.75197	-0.411192
Fam126a	0	1	0.793826	0.793775	-0.333106
Fam149a	0	1	1.42395	1.42421	0.509894
Fam169a	0	1	1.20325	1.20329	0.26694
Fam171a2	0	1	0.51948	0.519346	-0.944861
Fam64a	0	1	0.686132	0.686091	-0.543441
Fam83d	0	1	0.659131	0.659048	-0.601362
Fam89b	0	1	0.664529	0.664471	-0.589595
Fau	0	1	0.669635	0.669627	-0.578554
Fbxo5	0	1	0.791615	0.791587	-0.337128
Fgf10	0	1	1.61381	1.61449	0.690467
Fjx1	0	1	0.730032	0.729942	-0.453969
Fxr2	0	1	0.807259	0.807246	-0.308896
Gas1	0	1	0.638842	0.638807	-0.646469
Gata1	0	1	0.0995298	0.0982522	-3.32873
Gdi1	0	1	0.782435	0.782408	-0.353956
Gdpd5	0	1	0.536845	0.536577	-0.897423
Gfi1b	0	1	0.100077	0.0974651	-3.32082
Gm10012	0	1	0.244345	0.243788	-2.03301
Gm10364	0	1	2.53523	2.54154	1.34211
Gm10548	0	1	0.339569	0.339346	-1.55823
Gm10653	0	1	1.39252	1.39256	0.477697
Gm12070	0	1	0.628279	0.628266	-0.670523
Gm12504	0	1	1.50615	1.50631	0.590861
Gm12657	0	1	0.377938	0.377648	-1.40378
Gm13826	0	1	0.374105	0.374081	-1.41848
Gm1673	0	1	0.508362	0.507691	-0.976073
Gm5088	0	1	0.5995	0.599378	-0.738168
Gm5177	0	1	2.65945	2.65997	1.41113
Gm5766	0	1	0.278687	0.278288	-1.84328
Gm6251	0	1	0.248194	0.247193	-2.01046
Gm6402	0	1	0.290363	0.290185	-1.78407
Gm6682	0	1	0.31228	0.312249	-1.67909
Gm8580	0	1	0.696587	0.696536	-0.521625
Gng4	0	1	2.97191	2.99182	1.57139
Gpc1	0	1	0.658025	0.657999	-0.603786
Gpc2	0	1	0.542941	0.542756	-0.881132
Gypa	0	1	0.104455	0.103808	-3.25905
Gypc	0	1	0.289101	0.288517	-1.79035
Hba-a2	0	1	0.0603646	0.0603415	-4.05015
Hbb-bh1	0	1	0.0691045	0.0690875	-3.85508
Hdgf	0	1	0.855132	0.85513	-0.225781
Hemgn	0	1	0.109967	0.109012	-3.18486
Hnrnpa0	0	1	0.567862	0.567855	-0.816387
Homer3	0	1	0.571662	0.571608	-0.806767
Hoxa1	0	1	1.39097	1.39106	0.476087
Hoxb5	0	1	0.654493	0.654121	-0.611551
Hoxd1	0	1	1.479	1.4793	0.564622
Hyal2	0	1	0.787521	0.787497	-0.34461
Hyls1	0	1	0.592001	0.591629	-0.756328
Ier5l	0	1	0.502051	0.501899	-0.994094
Ift52	0	1	1.32015	1.32025	0.400707
Ikzf1	0	1	0.208656	0.207237	-2.2608
Ipo13	0	1	0.809043	0.809017	-0.305711
Iqgap3	0	1	0.835699	0.83567	-0.258945
Isyna1	0	1	0.597429	0.59739	-0.74316
Jag2	0	1	0.591407	0.590909	-0.757778
Jund	0	1	0.415618	0.415561	-1.26667
Kcnn4	0	1	0.0761608	0.07124	-3.71481
Klf1	0	1	0.100065	0.0992041	-3.32099
L3mbtl3	0	1	0.772986	0.772909	-0.371486
Ldb1	0	1	0.800406	0.800397	-0.321196
Limd1	0	1	0.778262	0.778234	-0.361673
Lrfn4	0	1	0.7326	0.732561	-0.448902
Lrrc42	0	1	0.784593	0.784551	-0.349984
Lzts2	0	1	0.658508	0.658475	-0.602728
Marcks	0	1	0.63858	0.638572	-0.64706
Mbnl1	0	1	0.654117	0.653986	-0.61238
Men1	0	1	0.816383	0.81637	-0.292681
Mex3d	0	1	0.529988	0.529906	-0.915968
Mfsd2b	0	1	0.360347	0.359792	-1.47254
Mir680-3	0	1	0.0632355	0.0605259	-3.98312
Mixl1	0	1	3.20773	3.2208	1.68155
Mknk2	0	1	0.719374	0.71936	-0.475186
Mmp14	0	1	0.447276	0.447209	-1.16076
Mnd1	0	1	1.67033	1.67138	0.740131
Mogs	0	1	0.716475	0.716456	-0.481011
Mpnd	0	1	0.751332	0.751278	-0.412478
Mrap	0	1	0.177752	0.173012	-2.49206
Mrpl34	0	1	0.605935	0.605834	-0.722766
Mrpl49	0	1	0.74705	0.747014	-0.420724
Mrpl52	0	1	0.796599	0.796564	-0.328075
Mrps12	0	1	0.66588	0.665787	-0.586665
Msl1	0	1	0.775818	0.775801	-0.366209
Msx3	0	1	0.460905	0.460412	-1.11746
Narf	0	1	0.683847	0.683753	-0.548255
Nfe2	0	1	0.169332	0.167568	-2.56208
Nnat	0	1	0.683253	0.68324	-0.549508
Nop2	0	1	0.875171	0.875165	-0.192363
Npm3	0	1	0.750767	0.750736	-0.413563
Nr2f6	0	1	0.523657	0.523594	-0.933305
Nudt4	0	1	0.786088	0.786064	-0.347238
Ocrl	0	1	1.26736	1.26743	0.341828
Pcbp1	0	1	0.639429	0.639423	-0.645143
Pcbp4	0	1	0.668192	0.668183	-0.581666
Pcyt1a	0	1	0.784444	0.784408	-0.350258
Pdcd4	0	1	1.19403	1.19408	0.255843
Pebp1	0	1	0.712323	0.712313	-0.489396
Phf23	0	1	0.686734	0.686704	-0.542177
Pif1	0	1	0.583418	0.583219	-0.777398
Pigh	0	1	1.38853	1.38877	0.473562
Pim3	0	1	0.648119	0.648031	-0.625669
Pin1	0	1	0.790176	0.790149	-0.339754
Plekho1	0	1	0.672688	0.672635	-0.571992
Plk1	0	1	0.762929	0.762921	-0.390379
Pnma2	0	1	2.18162	2.18513	1.1254
Polr2j	0	1	1.17995	1.17998	0.238725
Polr2l	0	1	0.690242	0.690198	-0.534825
Ppp1r14b	0	1	0.5858	0.585779	-0.771521
Ppp1r9b	0	1	0.673994	0.673962	-0.569193
Ppp2r5d	0	1	0.923138	0.923135	-0.115382
Ppt1	0	1	1.26921	1.26927	0.343929
Prdx6	0	1	0.760493	0.760485	-0.394994
Prex2	0	1	0.473098	0.473034	-1.07979
Prr7	0	1	0.350748	0.349991	-1.51149
Psenen	0	1	0.773614	0.773554	-0.370314
Ptp4a3	0	1	0.696345	0.696262	-0.522126
Ptprt	0	1	2.65807	2.66792	1.41038
Pttg1	0	1	0.659464	0.659408	-0.600635
Ranbp3	0	1	0.866416	0.866407	-0.206868
Redrum	0	1	0.0843207	0.0799476	-3.56797
Rhag	0	1	0.0727711	0.070514	-3.78049
Rhobtb1	0	1	0.684259	0.684124	-0.547386
Rnf187	0	1	0.7665	0.766489	-0.383643
Rora	0	1	2.01256	2.01553	1.00903
Rpl13	0	1	0.701558	0.701555	-0.511365
Rpl13a	0	1	0.728291	0.728289	-0.457413
Rpl14	0	1	0.68949	0.689483	-0.536398
Rpl31	0	1	0.703376	0.703367	-0.507633
Rpl35a	0	1	0.782181	0.782175	-0.354426
Rpp25l	0	1	0.650124	0.649998	-0.621214
Rps13	0	1	0.782728	0.782723	-0.353417
Rps15a-ps6	0	1	0.696335	0.696315	-0.522148
Sac3d1	0	1	0.697167	0.697097	-0.520423
Sapcd2	0	1	0.663751	0.663586	-0.591286
Sfr1	0	1	1.17975	1.17976	0.238483
Shfm1	0	1	1.42646	1.42652	0.512442
Siva1	0	1	0.806877	0.806843	-0.30958
Skp2	0	1	0.830908	0.830897	-0.267239
Slc25a37	0	1	0.494198	0.494137	-1.01684
Slc4a1	0	1	0.0851616	0.0850426	-3.55365
Smarca5-ps	0	1	1.66813	1.66963	0.738228
Snapc5	0	1	1.46505	1.46545	0.550952
Snca	0	1	0.197597	0.193912	-2.33937
Snd1	0	1	0.842266	0.84226	-0.247652
Snrpb	0	1	0.804109	0.804103	-0.314538
Snrpd1	0	1	1.12655	1.12656	0.17191
Spag16	0	1	1.89074	1.89261	0.918948
Spry2	0	1	1.29587	1.29598	0.373919
Srgap1	0	1	0.67737	0.677265	-0.561985
Srsf2	0	1	0.773138	0.773135	-0.371202
Steap3	0	1	0.321844	0.320955	-1.63556
Stk11	0	1	0.773173	0.773146	-0.371137
Sun2	0	1	0.601511	0.601308	-0.733337
Svopl	0	1	2.20015	2.2051	1.1376
Tacc3	0	1	0.7727	0.772685	-0.37202
Taf8	0	1	1.2448	1.24488	0.315916
Thg1l	0	1	1.37191	1.37203	0.456187
Thop1	0	1	0.83286	0.83285	-0.263855
Tjp3	0	1	0.654907	0.654594	-0.610637
Tmem55a	0	1	0.812611	0.812588	-0.299363
Tmem56	0	1	0.393234	0.392565	-1.34654
Tmem98	0	1	0.657045	0.65683	-0.605935
Trim10	0	1	0.10589	0.1042	-3.23936
Trim35	0	1	0.831403	0.831391	-0.26638
Trim44	0	1	1.25701	1.25702	0.329993
Troap	0	1	0.731773	0.731703	-0.450532
Tubb5	0	1	0.860946	0.860945	-0.216006
Uba1	0	1	0.890132	0.890131	-0.167908
Uba7	0	1	0.241356	0.237959	-2.05076
Ube2j2	0	1	0.598153	0.597998	-0.741414
Ube2m	0	1	0.699206	0.699189	-0.516211
Ube2s	0	1	0.674101	0.67409	-0.568963
Uqcrb	0	1	1.42247	1.42252	0.5084
Vapa	0	1	0.742446	0.742428	-0.429642
Vgll3	0	1	2.52522	2.52702	1.33641
Wdr41	0	1	1.41313	1.41334	0.498897
Wdr89	0	1	0.445702	0.445653	-1.16585
Wls	0	1	1.20672	1.20673	0.271092
Wnt9b	0	1	1.72708	1.72924	0.788331
Ywhae	0	1	1.0915	1.0915	0.12631
Zfand5	0	1	0.844878	0.84486	-0.243184
Zfp358	0	1	0.761499	0.761463	-0.393087
Zfp36l2	0	1	0.749673	0.749653	-0.415666
Zfp943	0	1	1.64766	1.64834	0.720415
Zmynd19	0	1	0.724448	0.724397	-0.465046
Clgn	1.11022e-16	1	1.65279	1.65453	0.724899
Fscn1	1.11022e-16	1	0.711037	0.711034	-0.492003
43168	1.11022e-16	1	0.629907	0.629692	-0.666788
Phb2	1.11022e-16	1	0.843127	0.843123	-0.246178
Plscr3	1.11022e-16	1	0.6186	0.618522	-0.692921
Slc25a12	1.11022e-16	1	0.509308	0.50884	-0.97339
Tsc22d4	1.11022e-16	1	0.702701	0.70265	-0.509017
Ubtf	1.11022e-16	1	0.756099	0.756087	-0.403353
Gmip	2.22045e-16	1	0.617622	0.617104	-0.695203
Trmt2a	2.22045e-16	1	0.736228	0.736185	-0.441776
Lypd1	3.33067e-16	1	2.60195	2.61835	1.3796
Pctp	3.33067e-16	1	1.30757	1.30772	0.386885
Pklr	3.33067e-16	1	0.254733	0.253974	-1.97294
Tulp1	3.33067e-16	1	2.27627	2.28546	1.18667
Ehd2	4.44089e-16	1	0.484497	0.484318	-1.04544
Fam46b	4.44089e-16	1	2.51995	2.53616	1.3334
Mrpl42	4.44089e-16	1	1.19803	1.19805	0.260663
Pcyox1	4.44089e-16	1	0.824714	0.824694	-0.278034
Slc1a2	4.44089e-16	1	1.66001	1.66153	0.731188
Tk1	5.55112e-16	1	0.763362	0.763312	-0.38956
Cs	6.66134e-16	1	0.84157	0.841565	-0.248845
Eno3	6.66134e-16	1	0.625152	0.625052	-0.677721
Tgm2	6.66134e-16	1	0.589892	0.589786	-0.761477
Znhit2	6.66134e-16	1	0.705301	0.705155	-0.50369
Brd9	7.77156e-16	1	1.28962	1.2897	0.366944
Spry4	9.99201e-16	1	1.74698	1.74751	0.804862
Akap7	1.11022e-15	1	1.46941	1.46986	0.555239
Ephb4	1.11022e-15	1	0.783036	0.783019	-0.352849
Psrc1	1.11022e-15	1	0.614144	0.614074	-0.703351
Ola1	1.22125e-15	1	1.16737	1.16738	0.223261
Pla2g12a	1.22125e-15	1	0.686066	0.685895	-0.54358
Sap30l	1.22125e-15	1	0.69567	0.695552	-0.523524
Suv420h2	1.33227e-15	1	0.656528	0.656462	-0.607072
Ascc1	1.55431e-15	1	1.31328	1.31342	0.393175
Bok	1.55431e-15	1	0.536732	0.536441	-0.897726
Rps9	1.55431e-15	1	0.860137	0.860135	-0.217361
Maea	1.9984e-15	1	0.900004	0.899997	-0.151997
Gm4262	2.22045e-15	1	0.578789	0.57795	-0.788891
Fam189b	2.55351e-15	1	0.53918	0.539046	-0.89116
Thoc6	2.66454e-15	1	1.20304	1.20309	0.266689
Tpm1	2.66454e-15	1	1.23838	1.23838	0.308451
Akirin1	2.77556e-15	1	0.861236	0.861214	-0.215519
Brox	2.88658e-15	1	1.19779	1.19785	0.260381
H1f0	2.88658e-15	1	0.811573	0.811566	-0.301208
Nxt1	2.88658e-15	1	0.795417	0.795367	-0.330216
Mfng	2.9976e-15	1	0.547158	0.546553	-0.86997
Pex5	3.21965e-15	1	0.806785	0.806725	-0.309744
Sfpq	3.33067e-15	1	0.700944	0.700942	-0.512628
Alas2	3.9968e-15	1	0.0838866	0.0835271	-3.57542
Tnpo2	4.10783e-15	1	0.787611	0.787588	-0.344444
Rps2	4.88498e-15	1	0.831692	0.831692	-0.265878
Gm10324	5.44009e-15	1	2.21358	2.21966	1.14638
Vopp1	5.66214e-15	1	0.636862	0.636743	-0.650947
Naa38	5.77316e-15	1	1.37049	1.37071	0.454694
Edf1	6.55032e-15	1	0.75711	0.757081	-0.401424
Klhl20	6.77236e-15	1	1.22987	1.22995	0.29851
Cdkn2d	6.88338e-15	1	0.665743	0.665407	-0.586964
Letm1	7.32747e-15	1	1.18592	1.18595	0.246011
Magee1	7.66054e-15	1	0.696354	0.69606	-0.522107
Dguok	7.88258e-15	1	1.40089	1.40117	0.486339
Racgap1	8.21565e-15	1	0.833689	0.833677	-0.262419
Tuba1b	8.21565e-15	1	0.9225	0.9225	-0.116379
Kif1c	9.4369e-15	1	0.669831	0.669802	-0.578132
Ints9	1.0103e-14	1	1.14932	1.14934	0.200786
Alyref	1.13243e-14	1	0.850792	0.850781	-0.233122
Ppme1	1.15463e-14	1	0.883911	0.883899	-0.178027
Spta1	1.17684e-14	1	0.0888706	0.0884464	-3.49215
2210039B01Rik	1.27676e-14	1	0.383946	0.38257	-1.38102
Zmynd11	1.27676e-14	1	1.12851	1.12852	0.174421
Crcp	1.42109e-14	1	1.2099	1.20997	0.274885
Ric3	1.56541e-14	1	1.74888	1.74945	0.806428
Tmem134	1.85407e-14	1	0.721056	0.720951	-0.471817
Sumf2	1.88738e-14	1	0.811987	0.811945	-0.300472
Cdr2	2.05391e-14	1	0.729687	0.729634	-0.45465
Asph	2.12053e-14	1	0.880393	0.88038	-0.18378
Eef2kmt	2.17604e-14	1	0.688895	0.68867	-0.537644
Lepr	2.25375e-14	1	1.67752	1.67954	0.746329
Ifitm2	2.37588e-14	1	1.29891	1.29893	0.377299
Hnrnpul1	2.39808e-14	1	0.800686	0.80068	-0.320692
Hn1	2.63123e-14	1	0.738832	0.738813	-0.436683
D030028A08Rik	2.65343e-14	1	0.513633	0.512529	-0.96119
Flrt3	2.72005e-14	1	1.51524	1.51529	0.599547
Asf1a	2.73115e-14	1	0.782883	0.78284	-0.353131
Fam110a	2.87548e-14	1	0.70531	0.705115	-0.503671
Rps11	3.0087e-14	1	0.792875	0.792872	-0.334834
Slc7a14	3.57492e-14	1	0.474284	0.473751	-1.07618
Cenpv	3.60822e-14	1	0.619053	0.618637	-0.691864
5730507C01Rik	4.37428e-14	1	1.40969	1.40976	0.495379
Efna2	5.56222e-14	1	0.620512	0.62043	-0.688468
Vsnl1	5.73985e-14	1	1.94301	1.94566	0.958291
Ccdc85c	5.973e-14	1	0.630864	0.630769	-0.664598
Ntn3	6.77236e-14	1	0.580925	0.58048	-0.783577
Lrrc8b	7.4607e-14	1	0.716638	0.716536	-0.480684
Sult4a1	7.73825e-14	1	1.71393	1.71509	0.777309
Fen1	7.9492e-14	1	0.815874	0.81586	-0.293582
Arl6ip6	8.4821e-14	1	0.849771	0.849741	-0.234854
Nme4	8.54872e-14	1	0.820092	0.820048	-0.286142
Glrx5	8.87068e-14	1	0.653964	0.653923	-0.612716
Coq7	9.02611e-14	1	1.26219	1.2623	0.335928
Phpt1	9.18154e-14	1	1.34022	1.34033	0.42247
Smtnl2	9.60343e-14	1	1.2541	1.25414	0.326658
Zfp771	1.0647e-13	1	0.600999	0.60079	-0.734565
Arl2bp	1.18239e-13	1	0.862183	0.862172	-0.213934
Ppa2	1.3789e-13	1	0.714222	0.714133	-0.485556
Rprm	1.49658e-13	1	0.530926	0.530565	-0.913418
Fkbp4	1.58873e-13	1	0.82341	0.823407	-0.280318
Metap1d	1.61426e-13	1	1.9782	1.9809	0.984191
Acss1	1.72085e-13	1	0.429755	0.427916	-1.21841
Fam111a	1.72196e-13	1	0.488179	0.488073	-1.03452
Ptms	1.75304e-13	1	0.664029	0.664016	-0.590683
Phf13	1.82299e-13	1	0.767975	0.767929	-0.380869
Strn4	1.95732e-13	1	0.851154	0.851142	-0.232508
Dynlrb1	2.00173e-13	1	1.22531	1.22533	0.293144
St3gal2	2.2371e-13	1	0.731228	0.73117	-0.451606
Nudt15	2.29372e-13	1	1.36259	1.36296	0.44635
Mrpl51	2.38143e-13	1	0.788201	0.788161	-0.343365
Blvrb	2.78111e-13	1	0.447203	0.446684	-1.161
Akt1	2.87881e-13	1	0.779224	0.779212	-0.35989
Slc25a11	3.02203e-13	1	0.772108	0.772074	-0.373126
Pgp	3.09752e-13	1	0.566295	0.56617	-0.820373
Zfp783	3.1164e-13	1	1.49369	1.49457	0.578877
Pnpo	3.28737e-13	1	0.570134	0.570005	-0.810628
Tbc1d10b	3.36287e-13	1	0.663808	0.663746	-0.591161
Ctu1	3.38174e-13	1	0.7188	0.718637	-0.476338
Gabrb3	3.42837e-13	1	1.66605	1.6672	0.736428
Csrnp2	3.49609e-13	1	0.762099	0.761968	-0.391949
Rpl14-ps1	4.04565e-13	1	1.31847	1.31849	0.398868
Cdc6	4.21552e-13	1	0.874656	0.874643	-0.193213
Fam109a	4.28324e-13	1	0.683773	0.683639	-0.54841
Nip7	4.64295e-13	1	1.45499	1.45503	0.541008
Nek9	4.65628e-13	1	1.28155	1.28157	0.357885
Pycrl	4.69513e-13	1	0.718856	0.718806	-0.476225
Ube2c	4.90719e-13	1	0.638542	0.638524	-0.647147
2610318N02Rik	4.96381e-13	1	0.755891	0.755855	-0.40375
Rpl34	5.14921e-13	1	0.793554	0.793548	-0.3336
Irak1	5.17697e-13	1	0.857623	0.857606	-0.221585
Slc2a1	5.64104e-13	1	1.4654	1.46541	0.551296
Apba3	6.07958e-13	1	0.673182	0.673084	-0.57093
Fzr1	6.21725e-13	1	0.668534	0.668502	-0.580926
Lrrc32	6.74238e-13	1	0.486531	0.485354	-1.0394
Src	6.77236e-13	1	0.782692	0.782648	-0.353484
Ino80b	6.86451e-13	1	0.72671	0.726584	-0.460548
Apaf1	6.92446e-13	1	0.806155	0.80611	-0.310871
Palm	7.1998e-13	1	0.733463	0.733425	-0.447205
Mark3	7.24754e-13	1	0.892415	0.892404	-0.164214
Col1a2	7.46847e-13	1	0.542927	0.54289	-0.881171
H2afj	7.48179e-13	1	0.714675	0.714556	-0.484642
Mdh2	7.50622e-13	1	0.790348	0.790341	-0.339439
Sh3pxd2b	7.67275e-13	1	0.664766	0.664736	-0.589081
Prune2	7.78155e-13	1	1.9269	1.92928	0.946281
Elk1	8.45657e-13	1	0.786206	0.786146	-0.347021
Wdr86	8.46434e-13	1	0.729945	0.729815	-0.454141
Npcd	8.70193e-13	1	1.98716	1.9896	0.990711
Fam134a	8.76299e-13	1	0.753881	0.753831	-0.407591
Polr2f	1.04472e-12	1	0.775772	0.775727	-0.366296
Rraga	1.17129e-12	1	0.864594	0.864578	-0.209905
Ptpn13	1.22446e-12	1	1.31345	1.31346	0.393358
Tsc22d1	1.28098e-12	1	0.894893	0.894887	-0.160214
Bin3	1.39899e-12	1	1.28279	1.28296	0.359282
Fbxl19	1.42109e-12	1	0.684429	0.684412	-0.547026
Tmem127	1.61582e-12	1	1.20225	1.20228	0.265732
Shisa2	1.72051e-12	1	1.36021	1.36029	0.443829
Aldoa	1.83031e-12	1	0.789674	0.789673	-0.340671
Zfp865	1.90903e-12	1	0.711618	0.711559	-0.490825
Ggps1	1.9803e-12	1	1.30637	1.30647	0.38556
Lsm3	1.99574e-12	1	1.1948	1.19483	0.256772
Fbxo4	2.11342e-12	1	2.08891	2.09415	1.06275
Ptprn	2.36211e-12	1	1.6551	1.65636	0.726915
Dync2li1	2.45037e-12	1	1.35845	1.35872	0.44196
Gatc	2.47447e-12	1	1.18392	1.18397	0.243566
Wdr19	2.50966e-12	1	1.32728	1.32752	0.408476
Cdk2ap1	2.78066e-12	1	0.715984	0.715976	-0.482
Tnk2	2.8364e-12	1	0.719542	0.719499	-0.474849
Olfml2a	2.84794e-12	1	1.94932	1.95249	0.962973
Abat	2.93088e-12	1	1.37776	1.37805	0.462329
Scand1	3.04179e-12	1	0.552933	0.552798	-0.854824
Fyn	3.18012e-12	1	0.818218	0.818191	-0.289443
Irf2bp1	3.28548e-12	1	0.73963	0.739587	-0.435125
Gpc3	3.34399e-12	1	1.2188	1.2188	0.285462
Npm3-ps1	3.34976e-12	1	0.432794	0.432227	-1.20825
Tssk6	3.55471e-12	1	0.451538	0.449024	-1.14708
Zfp935	3.5788e-12	1	1.62627	1.62666	0.701563
Efcab2	3.96627e-12	1	1.94704	1.95038	0.961283
Sertad4	4.01235e-12	1	0.755284	0.755119	-0.404908
Ppp1r18	4.01645e-12	1	0.684356	0.684294	-0.547181
Rab2b	4.11027e-12	1	1.25118	1.2513	0.323293
AK010878	4.1176e-12	1	1.3326	1.33275	0.414248
Hba-x	4.41402e-12	1	0.0732626	0.0732549	-3.77078
Slc30a10	4.95248e-12	1	0.288742	0.286586	-1.79215
Kank2	5.0272e-12	1	0.728865	0.728824	-0.456277
Tmem160	5.17997e-12	1	0.62661	0.626371	-0.674361
Gm14124	5.27633e-12	1	2.17373	2.18545	1.12017
3000002C10Rik	5.41511e-12	1	0.586007	0.585948	-0.77101
Kctd5	5.43343e-12	1	0.838212	0.83819	-0.254613
Fgf4	5.53269e-12	1	3.291	3.31002	1.71852
Spns1	5.59797e-12	1	0.801368	0.801332	-0.319463
Slc6a9	6.49414e-12	1	0.577225	0.576622	-0.792795
H2afz	6.55087e-12	1	0.724946	0.724942	-0.464055
Poldip3	6.73384e-12	1	0.915377	0.915372	-0.127562
2700089E24Rik	6.86806e-12	1	1.17175	1.1718	0.228659
Cdt1	7.07623e-12	1	0.658616	0.658586	-0.60249
Brsk1	7.19946e-12	1	0.782988	0.782885	-0.352938
Calb2	7.32381e-12	1	3.59607	3.65196	1.84642
Wnt5b	7.60703e-12	1	1.46637	1.46665	0.552254
Ccdc91	8.19211e-12	1	1.51357	1.51379	0.597951
Bri3	9.02201e-12	1	0.5283	0.528221	-0.92057
Numbl	9.57279e-12	1	0.744796	0.744673	-0.425083
Krit1	1.12256e-11	1	1.30849	1.30856	0.387906
1810022K09Rik	1.15663e-11	1	1.34047	1.34053	0.422738
Spata5l1	1.18998e-11	1	0.630184	0.629811	-0.666156
Sez6l2	1.19031e-11	1	2.07312	2.07818	1.0518
Agfg2	1.213e-11	1	0.694849	0.694614	-0.525228
4930413G21Rik	1.25452e-11	1	0.586426	0.585875	-0.769979
Zfp607	1.34605e-11	1	1.37397	1.37436	0.458355
Lrrc4	1.38317e-11	1	1.45995	1.46057	0.545922
Arhgap33	1.45558e-11	1	0.563923	0.563736	-0.82643
2700094K13Rik	1.47721e-11	1	0.715796	0.715767	-0.48238
Fkbp9	1.50764e-11	1	0.844979	0.844967	-0.243013
Treml2	1.55912e-11	1	0.189859	0.186602	-2.397
Rps8	1.70276e-11	1	0.79447	0.794468	-0.331935
Kptn	1.71955e-11	1	1.38109	1.38159	0.46581
Rnpepl1	1.72214e-11	1	0.675942	0.675871	-0.565028
Tmem44	1.85553e-11	1	0.528338	0.527383	-0.920467
Rmdn2	1.89091e-11	1	1.68664	1.68837	0.754153
Parp2	1.91277e-11	1	1.21886	1.2189	0.285531
Polr2c	2.34557e-11	1	0.892296	0.892282	-0.164405
Kifc5b	2.45189e-11	1	0.770344	0.770232	-0.376426
Fgf15	2.45389e-11	1	1.67103	1.67138	0.740742
Serf2	2.51412e-11	1	0.73661	0.736597	-0.441028
Galnt12	2.90182e-11	1	1.95377	1.95896	0.966261
Ing1	3.02468e-11	1	0.782124	0.782087	-0.35453
Clptm1l	3.08801e-11	1	0.839921	0.839901	-0.251674
Tmbim6	3.25787e-11	1	1.21456	1.21457	0.280436
Zfp618	3.66873e-11	1	0.629322	0.628976	-0.668131
Aldh6a1	3.89762e-11	1	1.30399	1.3042	0.382929
Setd8	3.97774e-11	1	0.817846	0.817837	-0.290099
Stub1	3.98995e-11	1	0.827324	0.827308	-0.273476
Stx17	4.02354e-11	1	1.27024	1.2704	0.345104
Zfp706	4.17649e-11	1	0.85646	0.856452	-0.223542
Flcn	4.37084e-11	1	0.795828	0.795752	-0.329472
Slc10a3-ubl4	4.55533e-11	1	0.430298	0.429288	-1.21659
Slc38a3	5.06347e-11	1	1.70976	1.71276	0.773798
E130012A19Rik	5.15593e-11	1	0.623847	0.623819	-0.680736
Rnf170	5.48745e-11	1	1.25629	1.25645	0.329174
Mpdu1	5.70707e-11	1	1.30026	1.30034	0.378801
Rpia	5.77077e-11	1	0.657016	0.656712	-0.606
Wdr26	6.01106e-11	1	0.851719	0.85171	-0.231551
Slc25a3	6.3373e-11	1	0.813934	0.813929	-0.297016
Ptpra	6.48038e-11	1	1.14746	1.14747	0.198441
Stc1	7.04136e-11	1	1.67514	1.6765	0.744284
Lrch4	7.1799e-11	1	0.545578	0.544853	-0.874143
H2-T23	7.29091e-11	1	1.94725	1.94976	0.961438
Eef1g	7.52496e-11	1	0.819961	0.81996	-0.286372
Rnd1	7.53115e-11	1	1.61053	1.61165	0.687532
Pkig	8.0861e-11	1	0.776462	0.776419	-0.365013
Lsm6	8.26287e-11	1	1.25342	1.25346	0.325866
Pcyox1l	8.59913e-11	1	0.73519	0.735065	-0.443811
Crispld2	9.24898e-11	1	0.548701	0.547295	-0.865909
C2cd2	9.46909e-11	1	1.19802	1.1981	0.260652
Plod2	9.78599e-11	1	1.22306	1.22309	0.290499
Gm13102	9.79562e-11	1	0.0174516	0.000345357	-5.8405
Cpsf4	1.0036e-10	1	0.849018	0.848994	-0.236133
Sarnp	1.01822e-10	1	1.29472	1.29475	0.372639
Pdia3	1.03036e-10	1	1.18195	1.18195	0.241171
Gpsm2	1.10783e-10	1	0.789701	0.78965	-0.340622
Grk6	1.3129e-10	1	0.845947	0.845933	-0.241362
Cyp26c1	1.35418e-10	1	1.29082	1.29104	0.36829
Sort1	1.35471e-10	1	0.788244	0.788227	-0.343286
Nrros	1.36702e-10	1	0.620478	0.619929	-0.688548
Mir703	1.3687e-10	1	0.656864	0.656556	-0.606333
2410004N09Rik	1.442e-10	1	0.623948	0.623637	-0.680503
Limk2	1.63e-10	1	0.86976	0.869738	-0.20131
1600014C10Rik	1.69452e-10	1	1.34626	1.34662	0.428958
Rap1gds1	1.78507e-10	1	0.84132	0.841303	-0.249273
Cep95	2.03341e-10	1	1.2491	1.24925	0.32089
Sec61b	2.12611e-10	1	0.698906	0.698873	-0.516829
Zfp598	2.12896e-10	1	0.734588	0.734563	-0.444993
Hoxa5	2.19325e-10	1	0.616112	0.615845	-0.698736
Olfr1372-ps1	2.22468e-10	1	2.99314	3.04274	1.58166
Kif26a	2.26116e-10	1	0.626955	0.626848	-0.673567
Gpx1	2.2781e-10	1	0.68433	0.684313	-0.547235
Tollip	2.29236e-10	1	0.790073	0.790038	-0.339942
Sema4f	2.33998e-10	1	1.76964	1.77245	0.823458
Nim1k	2.68601e-10	1	2.11611	2.12215	1.08142
Pabpn1	2.69714e-10	1	0.837466	0.837461	-0.255898
Map7d1	2.85134e-10	1	0.818137	0.818127	-0.289585
Iqcb1	2.89066e-10	1	1.2533	1.25338	0.325732
Ubald1	3.12897e-10	1	0.762912	0.76287	-0.390412
Slc29a2	3.1892e-10	1	0.570841	0.570679	-0.808838
Ccdc64	3.19234e-10	1	1.64322	1.64472	0.716528
Lrig3	3.24177e-10	1	1.32252	1.3226	0.403292
Rps6ka2	3.35887e-10	1	0.81931	0.819287	-0.287518
Rrp1	3.38847e-10	1	1.08503	1.08503	0.117734
Ube2e1	3.48439e-10	1	0.868015	0.867996	-0.204208
Cyfip2	3.49947e-10	1	1.38226	1.38239	0.467031
Ndufs5	3.65485e-10	1	3.3918	3.43837	1.76205
Ctdnep1	3.7432e-10	1	0.773259	0.773233	-0.370976
Aars	3.8343e-10	1	0.899691	0.899686	-0.152499
Gm6981	3.86582e-10	1	1.4094	1.40948	0.495084
Gm6654	3.91446e-10	1	0.441233	0.43961	-1.18039
Parn	3.94031e-10	1	1.21272	1.21276	0.27825
Hmga1	4.03584e-10	1	0.795925	0.795925	-0.329295
Prdm5	4.04257e-10	1	1.33631	1.33657	0.418258
Ubash3a	4.05547e-10	1	0.142764	0.133936	-2.80829
Hbb-y	4.10066e-10	1	0.0571259	0.0570931	-4.12971
Zfp433	4.17336e-10	1	1.33326	1.33362	0.414959
Irs4	4.19728e-10	1	1.75711	1.75723	0.813203
Gtse1	4.26099e-10	1	0.707128	0.707096	-0.499958
Dctn6	4.33216e-10	1	1.26469	1.26479	0.338786
Mansc1	4.47878e-10	1	1.8167	1.82038	0.861317
Ganc	4.7436e-10	1	1.50833	1.50967	0.592948
Gpalpp1	4.94384e-10	1	1.23773	1.23776	0.307691
A730098P11Rik	5.19539e-10	1	1.73914	1.74025	0.798375
Sars2	5.21337e-10	1	1.1536	1.15364	0.206142
Capn10	5.44318e-10	1	0.814607	0.814541	-0.295824
Med21	5.55419e-10	1	1.24972	1.24983	0.321609
Xpr1	5.86453e-10	1	1.20731	1.20735	0.27179
Serpinh1	5.91691e-10	1	0.706798	0.706794	-0.500631
Rnf130	6.54251e-10	1	0.752628	0.752574	-0.409992
Eny2	6.56102e-10	1	1.20196	1.202	0.265386
Hoxc10	6.64349e-10	1	0.371621	0.370459	-1.4281
Ubr2	6.71281e-10	1	0.868209	0.86819	-0.203885
A930024E05Rik	6.79863e-10	1	1.49218	1.49307	0.577425
Ctdsp2	6.82155e-10	1	0.760735	0.760727	-0.394535
Tdgf1	6.87691e-10	1	2.86253	2.87027	1.51729
Rps23	6.98084e-10	1	0.841228	0.841225	-0.249432
Actn3	7.71299e-10	1	1.81579	1.81831	0.860596
Nudt11	8.27156e-10	1	0.59998	0.599868	-0.737014
Slc7a11	8.39364e-10	1	1.43362	1.4338	0.519665
Samd14	8.46921e-10	1	0.661533	0.66145	-0.596115
Znrf1	8.58127e-10	1	0.730692	0.730636	-0.452664
Taf5	8.72176e-10	1	0.752541	0.752441	-0.410157
Dcun1d5	8.90303e-10	1	0.787683	0.787652	-0.344314
Bmp2k	9.40625e-10	1	0.69207	0.691955	-0.531009
Pknox1	9.44131e-10	1	0.76826	0.768144	-0.380333
Plet1	9.86035e-10	1	1.64371	1.64531	0.716957
Chchd2	9.86634e-10	1	0.746308	0.746295	-0.422156
2700038G22Rik	9.89396e-10	1	1.77487	1.77517	0.827714
Uck2	1.01542e-09	1	0.7931	0.793086	-0.334425
Ccdc58	1.02446e-09	1	1.3555	1.35562	0.438829
Usp25	1.04169e-09	1	0.797311	0.797285	-0.326786
Hid1	1.08655e-09	1	1.45973	1.46053	0.545703
Klhdc3	1.16213e-09	1	0.769603	0.769585	-0.377814
Synrg	1.25956e-09	1	0.814507	0.814464	-0.296001
Fbxo17	1.28061e-09	1	1.35428	1.35468	0.437526
Snx12	1.2947e-09	1	0.709433	0.709381	-0.495261
Vps37b	1.37709e-09	1	0.829732	0.829688	-0.269282
Maz	1.3901e-09	1	0.721283	0.721273	-0.471363
Myl9	1.40524e-09	1	0.664558	0.664468	-0.589533
Itm2c	1.43436e-09	1	0.814547	0.814525	-0.29593
Gnb2	1.48935e-09	1	0.711778	0.711762	-0.4905
Ypel1	1.52568e-09	1	0.695656	0.695539	-0.523555
Frzb	1.60647e-09	1	1.79012	1.79059	0.840055
Gyg	1.85312e-09	1	1.34304	1.34308	0.425497
Cds2	1.98795e-09	1	0.845608	0.84559	-0.241939
6030468B19Rik	2.01426e-09	1	0.198798	0.192896	-2.33062
Plxnb2	2.04976e-09	1	0.681133	0.68112	-0.553991
Ifitm1	2.08909e-09	1	1.65354	1.65365	0.725561
Kel	2.11386e-09	1	0.177067	0.173839	-2.49763
Txlna	2.15638e-09	1	0.906902	0.906896	-0.140982
Cnpy2	2.2606e-09	1	0.780917	0.780876	-0.356759
Nrxn2	2.45795e-09	1	0.603845	0.603647	-0.727751
Tubb4b	2.52267e-09	1	0.781444	0.78144	-0.355785
AW146154	2.52324e-09	1	1.57802	1.57894	0.658118
Pgpep1	2.54561e-09	1	0.738953	0.73882	-0.436446
Agbl5	2.56413e-09	1	0.762958	0.762865	-0.390324
Rps18	2.57104e-09	1	0.826282	0.82628	-0.275294
D2Wsu81e	2.57372e-09	1	0.781488	0.781446	-0.355704
Hsd17b7	2.60613e-09	1	0.751683	0.75158	-0.411804
Nrip3	2.62627e-09	1	1.81918	1.8239	0.86329
Pigf	2.70176e-09	1	1.26562	1.2658	0.339849
Zzz3	2.72079e-09	1	1.22342	1.22344	0.29092
Penk	2.77888e-09	1	2.08312	2.08725	1.05875
Rnf26	2.87905e-09	1	0.696837	0.696801	-0.521106
Map1lc3a	3.0856e-09	1	0.635186	0.634949	-0.654749
Asb17	3.34517e-09	1	0.105282	0.08627	-3.24767
Mafg	3.42586e-09	1	0.750879	0.750747	-0.413348
Anapc10	3.43163e-09	1	1.29102	1.29115	0.368511
Rpl37a	3.60045e-09	1	0.766767	0.766761	-0.38314
Nmnat2	3.65474e-09	1	1.60548	1.60644	0.683006
Gstz1	3.68547e-09	1	1.33268	1.33284	0.414335
Foxe1	3.69613e-09	1	0.295316	0.289022	-1.75967
Tmem45a	3.73196e-09	1	1.69168	1.69317	0.758454
Ube2i	3.75136e-09	1	0.874852	0.874849	-0.192888
Ubb	3.80024e-09	1	0.849672	0.84967	-0.235023
Tacstd2	3.82856e-09	1	1.56152	1.56307	0.64295
Ankle1	4.15049e-09	1	0.543628	0.542757	-0.879309
Dcun1d2	4.25794e-09	1	1.22492	1.22502	0.292692
Efs	4.41009e-09	1	0.657933	0.657872	-0.603987
Notch4	4.45045e-09	1	0.657278	0.657002	-0.605423
Lrrfip2	4.50058e-09	1	1.16367	1.16373	0.218685
Zfp951	4.5967e-09	1	1.77704	1.77938	0.829474
Bbs7	4.92444e-09	1	1.36056	1.36081	0.444201
Gm3604	4.97845e-09	1	2.06714	2.06896	1.04764
Tcf3	5.11779e-09	1	0.68373	0.683722	-0.548501
Zfp513	5.20099e-09	1	0.787279	0.787199	-0.345052
Arid3b	5.20199e-09	1	1.17039	1.1704	0.226995
Rbm14	5.27331e-09	1	0.802072	0.802062	-0.318196
Phlpp2	5.31854e-09	1	0.802853	0.802752	-0.316792
Adarb2	5.47072e-09	1	0.757712	0.757699	-0.400278
Kif18b	5.81674e-09	1	0.835147	0.835125	-0.259898
Sssca1	5.82923e-09	1	0.745999	0.745932	-0.422754
Plcd1	6.26378e-09	1	1.40392	1.40426	0.489464
Grb2	6.34792e-09	1	0.861548	0.861534	-0.214996
Rxra	6.74126e-09	1	0.699578	0.699536	-0.515443
Pmel	6.83867e-09	1	1.91352	1.91942	0.936229
Gorasp1	6.86384e-09	1	0.817303	0.817241	-0.291058
Ufc1	6.89596e-09	1	1.15589	1.15593	0.208999
Ndufa12	6.92767e-09	1	1.3024	1.30246	0.381175
Mipep	7.26155e-09	1	1.19513	1.19521	0.257173
Fam132a	7.28997e-09	1	0.561841	0.561109	-0.831766
Marcksl1	7.43446e-09	1	0.808497	0.808495	-0.306686
Mrpl1	7.59803e-09	1	1.28464	1.28475	0.361367
Cyp24a1	8.02329e-09	1	5.06634	5.10981	2.34094
Hmgn2	8.23646e-09	1	1.0992	1.0992	0.136451
Med22	8.29774e-09	1	0.836878	0.83685	-0.256912
Ehmt2	8.46069e-09	1	0.791679	0.791669	-0.337013
P4ha3	8.49821e-09	1	0.538918	0.537553	-0.891862
Kcnip3	8.549e-09	1	1.4676	1.46824	0.553457
Yeats4	8.63705e-09	1	1.13695	1.13696	0.185163
Ifitm3	8.65986e-09	1	1.43666	1.43707	0.522719
Arl6ip1	8.68072e-09	1	0.770238	0.77023	-0.376625
Cyc1	8.77997e-09	1	0.717223	0.717202	-0.479506
Rps21	8.79534e-09	1	0.70851	0.708497	-0.497141
Acer3	8.92629e-09	1	1.50173	1.50212	0.586627
Epc2	8.93064e-09	1	1.25967	1.25972	0.333047
Micu2	9.01607e-09	1	1.25677	1.25682	0.329718
Pnrc1	9.62756e-09	1	0.697795	0.697726	-0.519125
Dis3l	9.7625e-09	1	1.29636	1.29647	0.37447
Actg1	9.85686e-09	1	0.767864	0.767863	-0.381078
Dchs1	1.02808e-08	1	0.542252	0.542184	-0.882964
Gja6	1.036e-08	1	0.130094	0.121302	-2.94238
Bmf	1.05453e-08	1	0.79459	0.794547	-0.331717
Naalad2	1.077e-08	1	1.94189	1.94967	0.95746
Trip6	1.11125e-08	1	0.712623	0.71258	-0.488789
Cdkn1b	1.1455e-08	1	0.799391	0.799332	-0.323026
Mmp15	1.14763e-08	1	0.713866	0.713838	-0.486274
Nbas	1.19693e-08	1	1.17909	1.17913	0.237669
Pm20d1	1.19889e-08	1	1.48132	1.48193	0.566879
Pwp2	1.33694e-08	1	0.856305	0.856284	-0.223803
Ctdsp1	1.34086e-08	1	0.750666	0.750652	-0.413757
Tmed9	1.36861e-08	1	0.808511	0.808494	-0.306661
Slc2a5	1.39124e-08	1	1.62827	1.63049	0.703337
Eras	1.45734e-08	1	1.80762	1.81058	0.854087
Cdkn2aipnl	1.4861e-08	1	1.16251	1.16253	0.217238
Vma21	1.55284e-08	1	1.21987	1.21992	0.286722
Rtn4	1.56179e-08	1	0.809223	0.809215	-0.305392
Acadl	1.56971e-08	1	1.25409	1.25423	0.326638
Epc1	1.57274e-08	1	1.22871	1.22876	0.297144
Hspbp1	1.59869e-08	1	0.81963	0.819598	-0.286956
Rpgr	1.60106e-08	1	1.48851	1.48875	0.573869
Pip4k2b	1.67146e-08	1	0.817752	0.817735	-0.290265
Lrwd1	1.69015e-08	1	0.823064	0.823034	-0.280924
Kif3c	1.76612e-08	1	0.765314	0.765216	-0.385876
Ppapdc2	1.7882e-08	1	1.63595	1.63723	0.710127
Tmem59l	1.87739e-08	1	1.6258	1.62728	0.70115
Nbn	2.02468e-08	1	1.16509	1.16512	0.220439
Rab34	2.32541e-08	1	0.791922	0.791876	-0.33657
Foxd4	2.32809e-08	1	3.52632	3.54096	1.81816
Rps29	2.32981e-08	1	0.70261	0.702601	-0.509204
Thy1	2.40732e-08	1	1.93607	1.9427	0.953134
Ipo4	2.4098e-08	1	0.755887	0.755873	-0.403758
Lrrc8c	2.5806e-08	1	0.751231	0.751048	-0.412671
Rxrb	2.59972e-08	1	0.88139	0.881367	-0.182147
Myrf	2.64242e-08	1	0.679241	0.679217	-0.558005
Ube2g1	2.70029e-08	1	0.89251	0.892498	-0.16406
Smim4	2.77762e-08	1	0.620218	0.619271	-0.689153
Vps13b	2.89155e-08	1	1.17965	1.17969	0.238363
Secisbp2	2.9186e-08	1	1.19569	1.19577	0.257847
Ptpn2	2.93562e-08	1	1.19007	1.19011	0.251043
4930427A07Rik	2.99395e-08	1	0.780808	0.780681	-0.35696
Lats2	3.05811e-08	1	0.785798	0.785712	-0.347769
Wtip	3.09198e-08	1	0.708923	0.70886	-0.4963
Nxt2	3.10514e-08	1	1.41313	1.41385	0.498895
Rpgrip1l	3.2221e-08	1	1.4153	1.41548	0.501104
Fntb	3.23598e-08	1	1.22816	1.2282	0.296502
Gpr62	3.30126e-08	1	0.194441	0.187982	-2.3626
Hmgcll1	3.31527e-08	1	1.56775	1.56873	0.648697
Suds3	3.48388e-08	1	0.886486	0.886472	-0.173831
Uba52	3.48413e-08	1	0.72937	0.729367	-0.455277
Mlf1	3.48583e-08	1	1.68221	1.68389	0.750358
Mrfap1	3.48635e-08	1	0.890151	0.890147	-0.167879
Inafm1	3.49347e-08	1	0.612652	0.61178	-0.706861
Lrrc27	3.50376e-08	1	1.57834	1.58012	0.658408
Dctpp1	3.5618e-08	1	0.872766	0.872755	-0.196334
Il17ra	3.7915e-08	1	1.47386	1.47446	0.5596
Fpgs	4.06054e-08	1	0.768729	0.768687	-0.379453
Ruvbl1	4.13047e-08	1	1.18041	1.18042	0.239285
Maged1	4.17959e-08	1	0.796135	0.796131	-0.328915
Dmgdh	4.18873e-08	1	1.72345	1.72616	0.785303
Slc38a5	4.24627e-08	1	0.485592	0.484608	-1.04218
Lancl2	4.26997e-08	1	1.30363	1.3037	0.382533
Mtx3	4.30331e-08	1	1.37222	1.3724	0.456516
Tm9sf3	4.54948e-08	1	1.11836	1.11837	0.161383
Unc13d	4.72959e-08	1	0.60133	0.600163	-0.733772
Samd1	4.73469e-08	1	0.769579	0.769553	-0.377859
Zhx2	5.01929e-08	1	0.633317	0.633114	-0.659001
Ifrd2	5.10906e-08	1	0.788101	0.788069	-0.343547
Unc5d	5.15977e-08	1	2.17264	2.18811	1.11945
Cbs	5.20009e-08	1	1.80339	1.80602	0.850715
Efr3a	5.34119e-08	1	1.33064	1.3307	0.412125
43352	5.41915e-08	1	0.828604	0.8286	-0.271245
Sap30bp	5.44937e-08	1	1.13224	1.13227	0.179185
2700029M09Rik	5.53586e-08	1	1.21829	1.21835	0.284854
Pfkfb3	5.58784e-08	1	1.47585	1.47595	0.561545
Dis3l2	5.60025e-08	1	1.23784	1.23791	0.30782
Ppp3cc	5.60445e-08	1	1.65851	1.66094	0.729889
Ifih1	5.91206e-08	1	2.39709	2.42268	1.26128
Fahd1	6.07045e-08	1	1.38665	1.38736	0.471608
Pced1a	6.28222e-08	1	1.31462	1.31475	0.394645
Ddi2	6.45224e-08	1	0.88892	0.888909	-0.169875
Ydjc	6.51583e-08	1	0.533114	0.532242	-0.907485
Acadsb	6.72997e-08	1	1.33633	1.33648	0.418281
Psmb10	6.77476e-08	1	0.631875	0.631442	-0.662289
Mir682	6.93729e-08	1	0.323226	0.32121	-1.62939
Tmem55b	6.97298e-08	1	0.715868	0.715809	-0.482235
Ralgds	7.04274e-08	1	0.767566	0.767492	-0.381638
Ece2	7.23994e-08	1	0.800355	0.800236	-0.321287
Agl	7.24886e-08	1	0.832721	0.83268	-0.264095
Krtcap2	7.2796e-08	1	0.803835	0.803805	-0.31503
Dpm3	7.55429e-08	1	0.700412	0.700101	-0.513724
Prdx6b	7.86831e-08	1	0.350906	0.348247	-1.51084
Got1	7.8873e-08	1	0.78473	0.784698	-0.349732
Pomgnt1	7.97095e-08	1	0.867529	0.867495	-0.205016
Dcun1d4	8.16479e-08	1	0.866103	0.866066	-0.207389
Vldlr	8.67897e-08	1	1.69717	1.6977	0.763128
Mgat1	8.68263e-08	1	0.740531	0.740456	-0.433368
Adat3	8.68682e-08	1	0.686364	0.685823	-0.542954
Popdc2	8.68803e-08	1	1.49823	1.49844	0.583263
Pygo2	8.98607e-08	1	0.77738	0.777356	-0.363307
Tmem184c	9.14795e-08	1	1.32299	1.32306	0.403805
Dut	9.3119e-08	1	0.808801	0.808787	-0.306143
Mlf2	9.70328e-08	1	0.814354	0.814349	-0.296272
Pola2	9.95775e-08	1	0.855258	0.85525	-0.225569
Fam120a	1.00309e-07	1	0.832848	0.83284	-0.263875
Tbc1d5	1.01512e-07	1	1.20384	1.20389	0.267643
Vash1	1.0344e-07	1	0.716305	0.716261	-0.481355
Carhsp1	1.05955e-07	1	0.792588	0.792568	-0.335358
Rnf17	1.06832e-07	1	2.09375	2.09751	1.06609
Ccdc90b	1.07611e-07	1	1.34998	1.35013	0.432934
Ndufab1	1.08104e-07	1	0.708219	0.70818	-0.497733
Tsn	1.11973e-07	1	0.827859	0.827846	-0.272543
Cxx1a	1.13011e-07	1	0.695223	0.695155	-0.524453
2410141K09Rik	1.16412e-07	1	1.50561	1.50615	0.590351
Eid1	1.19927e-07	1	0.898159	0.898151	-0.154957
Cenpl	1.23737e-07	1	0.758544	0.758416	-0.398694
Klf13	1.3103e-07	1	0.66633	0.666268	-0.585692
Aplf	1.32202e-07	1	1.20529	1.20541	0.269382
Spats2	1.32639e-07	1	0.864538	0.864522	-0.209999
2010012O05Rik	1.33419e-07	1	1.35869	1.35907	0.442219
5730455P16Rik	1.36138e-07	1	1.28735	1.28748	0.364406
Rpl9	1.36416e-07	1	0.902147	0.902145	-0.148566
Dusp7	1.3756e-07	1	0.787286	0.787255	-0.345041
Dpp3	1.43906e-07	1	1.16313	1.16314	0.218009
Mark4	1.53198e-07	1	0.727624	0.727555	-0.458735
Pla2g7	1.54681e-07	1	2.00607	2.00659	1.00437
Hmg20b	1.60359e-07	1	0.674369	0.674306	-0.568391
Frmd8	1.61186e-07	1	0.839125	0.839086	-0.253042
Wrnip1	1.6262e-07	1	0.837648	0.837588	-0.255583
Setmar	1.69453e-07	1	1.41348	1.41431	0.499256
Hdac7	1.69623e-07	1	0.710333	0.710287	-0.493432
Rabl2	1.72956e-07	1	1.24955	1.24969	0.321414
Wbp1	1.74125e-07	1	0.823334	0.823278	-0.28045
Cdc34	1.78106e-07	1	0.795867	0.795857	-0.3294
Epor	1.80272e-07	1	0.66044	0.659986	-0.5985
Ubxn8	1.83589e-07	1	1.22756	1.22769	0.295792
Aurka	1.85059e-07	1	0.848025	0.848013	-0.237822
Sema4c	1.88665e-07	1	0.748248	0.748197	-0.418411
Josd1	1.8873e-07	1	0.774536	0.774491	-0.368595
Atp5sl	1.95443e-07	1	1.17133	1.17139	0.228144
Zfp870	1.98766e-07	1	1.37678	1.37722	0.461294
Ppil3	1.99094e-07	1	1.34625	1.3464	0.428941
Dos	2.14654e-07	1	0.714429	0.714215	-0.485137
Klf16	2.19044e-07	1	0.658326	0.658229	-0.603126
Mllt1	2.21692e-07	1	0.779722	0.779701	-0.358968
En2	2.32031e-07	1	0.532611	0.532121	-0.908847
Chka	2.33816e-07	1	0.777375	0.777282	-0.363317
C78339	2.43282e-07	1	0.779259	0.779163	-0.359826
Aldh18a1	2.52874e-07	1	0.775222	0.775201	-0.367319
Anapc13	2.62608e-07	1	1.26287	1.26299	0.336709
Srr	2.66455e-07	1	1.35883	1.35924	0.442361
Gm266	3.00375e-07	1	0.603431	0.60288	-0.72874
Ndufs6	3.11329e-07	1	1.17244	1.17248	0.229516
2310039L15Rik	3.12182e-07	1	1.63105	1.63407	0.705801
Ncoa2	3.24777e-07	1	0.73868	0.738655	-0.436979
Rps7	3.25379e-07	1	0.791869	0.791867	-0.336667
Cntrob	3.3071e-07	1	0.785463	0.785394	-0.348384
Pigu	3.30953e-07	1	1.21513	1.21519	0.281108
Zfp444	3.41178e-07	1	0.80688	0.806838	-0.309574
Pcca	3.507e-07	1	1.26654	1.26666	0.34089
Ppip5k1	3.54944e-07	1	1.60305	1.60386	0.680823
Apbb1	3.65744e-07	1	0.842385	0.842353	-0.247449
Gprin1	3.72077e-07	1	1.29571	1.29601	0.373748
Oxr1	3.8489e-07	1	1.12787	1.1279	0.173601
Ran	3.94803e-07	1	0.871251	0.871249	-0.19884
Dtymk	4.01561e-07	1	0.854079	0.854061	-0.227559
Ttf1	4.0747e-07	1	1.30237	1.30249	0.381145
Neurog2	4.10156e-07	1	0.522245	0.521023	-0.937202
Efnb2	4.12999e-07	1	1.39258	1.39262	0.47776
Traf4	4.17656e-07	1	0.839789	0.839779	-0.251901
Llgl1	4.30082e-07	1	0.757028	0.757016	-0.401581
Cpa5	4.32636e-07	1	2.43621	2.45237	1.28464
Chtf18	4.37528e-07	1	0.825006	0.824969	-0.277523
Gnb1l	4.40902e-07	1	0.738743	0.738444	-0.436855
Cox19	4.44453e-07	1	0.737236	0.737088	-0.439801
Naa10	4.49388e-07	1	0.900763	0.900748	-0.15078
Acsl6	4.5096e-07	1	1.45532	1.45652	0.541339
Slc39a7	4.54825e-07	1	0.870344	0.870334	-0.200342
Slc25a22	4.55052e-07	1	0.657931	0.65786	-0.603991
Habp4	4.59454e-07	1	1.25782	1.25798	0.330927
Sema7a	4.93717e-07	1	1.52453	1.52615	0.608362
Fam171a1	5.04846e-07	0.999999	0.765502	0.765454	-0.385522
Zcchc12	5.11874e-07	0.999999	1.65396	1.65721	0.725921
Ift88	5.12625e-07	0.999999	1.33392	1.33409	0.415677
Hist1h3b	5.17431e-07	0.999999	0.289765	0.285261	-1.78704
Coasy	5.24363e-07	0.999999	0.760539	0.760441	-0.394906
Lamp3	5.27915e-07	0.999999	1.89602	1.90166	0.922975
Pogk	5.30171e-07	0.999999	0.681884	0.681768	-0.552402
Ppp2r2c	5.41606e-07	0.999999	1.76776	1.77285	0.821924
Ndst1	5.44636e-07	0.999999	0.682898	0.682864	-0.550259
Cox4i1	5.49794e-07	0.999999	0.853361	0.85335	-0.228773
Calm2	5.58156e-07	0.999999	1.23233	1.23233	0.301383
Tsr2	5.6804e-07	0.999999	1.14783	1.14786	0.19891
Puf60	5.8264e-07	0.999999	0.916898	0.916894	-0.125167
Josd2	5.94889e-07	0.999999	0.765508	0.765352	-0.38551
Sez6	6.13851e-07	0.999999	2.47058	2.47887	1.30485
Col5a2	6.2827e-07	0.999999	0.685031	0.684996	-0.545759
Tnks1bp1	6.40103e-07	0.999999	0.845943	0.845918	-0.241368
Prdx4	6.50827e-07	0.999999	0.787603	0.78758	-0.344459
1110032A03Rik	6.9825e-07	0.999999	1.44046	1.44104	0.526533
Tal1	7.06756e-07	0.999999	0.487175	0.486995	-1.03749
Fgf8	7.32206e-07	0.999999	1.32833	1.32856	0.409616
Rassf1	7.32942e-07	0.999999	0.76978	0.76965	-0.377481
Trnp1	7.3829e-07	0.999999	2.12883	2.14276	1.09006
Ankrd45	7.39379e-07	0.999999	1.63847	1.63948	0.712348
Stab2	7.55612e-07	0.999999	0.210058	0.209508	-2.25114
Sptlc1	7.94044e-07	0.999999	1.13204	1.13207	0.178923
Ccdc92	8.04044e-07	0.999999	1.37393	1.37429	0.458313
Gsto1	8.04196e-07	0.999999	0.740591	0.740521	-0.43325
Fermt3	8.19517e-07	0.999999	0.41405	0.412673	-1.27212
Bola3	8.33674e-07	0.999999	1.22964	1.22975	0.298234
Ddrgk1	8.42275e-07	0.999999	1.37144	1.37164	0.455691
Ndst2	8.43267e-07	0.999999	0.785371	0.785294	-0.348553
Nfkb2	8.52736e-07	0.999999	1.25343	1.25361	0.325887
Ppp1r2-ps3	8.72021e-07	0.999999	0.543725	0.54312	-0.879052
Mob3a	8.83626e-07	0.999999	0.679657	0.679589	-0.557122
Zscan22	8.94606e-07	0.999999	1.28318	1.28335	0.359724
Stk32b	8.95777e-07	0.999999	1.81949	1.82228	0.863537
Bola2	9.26015e-07	0.999999	0.664325	0.664224	-0.59004
Hmgn3	9.323e-07	0.999999	0.798036	0.797938	-0.325473
Gamt	9.47817e-07	0.999999	0.382277	0.381086	-1.38731
BC005624	9.753e-07	0.999999	1.14743	1.14747	0.198409
Rpl18	9.89264e-07	0.999999	0.802795	0.802794	-0.316896
Klk8	1.03281e-06	0.999999	1.2448	1.24499	0.31591
2010315B03Rik	1.04413e-06	0.999999	1.50058	1.50129	0.585521
Zc3h12a	1.05093e-06	0.999999	1.98018	1.98435	0.985631
Lgi1	1.0515e-06	0.999999	1.85877	1.86313	0.89435
Fezf1	1.05888e-06	0.999999	1.69943	1.70058	0.765048
Gemin7	1.08159e-06	0.999999	0.770601	0.770504	-0.375944
Hdac3	1.09368e-06	0.999999	1.12663	1.12664	0.172008
Tatdn2	1.09493e-06	0.999999	0.87749	0.87746	-0.188545
Ranbp1	1.11104e-06	0.999999	1.09517	1.09518	0.13116
Fn3krp	1.11282e-06	0.999999	1.28389	1.2842	0.36052
Poldip2	1.12403e-06	0.999999	0.846833	0.846811	-0.23985
4930539J05Rik	1.15276e-06	0.999999	0.649968	0.64959	-0.621558
Plin2	1.21785e-06	0.999999	0.698944	0.69889	-0.51675
Upk1b	1.22658e-06	0.999999	2.67098	2.70189	1.41737
Zdhhc4	1.23453e-06	0.999999	1.2324	1.2325	0.301467
Vps25	1.24091e-06	0.999999	1.24353	1.24356	0.31444
Ppp1r35	1.26346e-06	0.999999	0.752646	0.752465	-0.409957
Rhd	1.27954e-06	0.999999	0.254368	0.243557	-1.97501
Ccdc136	1.35424e-06	0.999999	1.28246	1.28263	0.358919
Ak2	1.35586e-06	0.999999	0.885082	0.885074	-0.176117
1110008F13Rik	1.38593e-06	0.999999	0.799159	0.79914	-0.323445
Slc25a21	1.41766e-06	0.999999	0.477642	0.474535	-1.066
Gys1	1.45459e-06	0.999999	0.674009	0.673967	-0.569161
Zfp708	1.4554e-06	0.999999	1.61224	1.61405	0.689063
Grasp	1.48818e-06	0.999999	0.600489	0.600047	-0.73579
4930447C04Rik	1.49936e-06	0.999999	2.75111	2.80211	1.46001
Ergic3	1.55751e-06	0.999998	1.15747	1.15749	0.210974
Diap3	1.56235e-06	0.999998	1.22515	1.22522	0.292963
Cwc27	1.57421e-06	0.999998	1.30388	1.30401	0.382808
Lamc2	1.61862e-06	0.999998	1.46298	1.46347	0.548907
Cntn2	1.64105e-06	0.999998	2.06707	2.07358	1.04758
Cetn3	1.68149e-06	0.999998	1.26285	1.2629	0.336683
Fbrsl1	1.78421e-06	0.999998	0.644334	0.644231	-0.63412
Zcwpw1	1.84257e-06	0.999998	1.98921	1.99198	0.992192
Abcb6	1.84854e-06	0.999998	0.774173	0.774048	-0.369273
Slc6a6	1.8813e-06	0.999998	0.850812	0.850803	-0.233088
Tstd3	1.93105e-06	0.999998	1.40166	1.40208	0.487136
Ufl1	1.93771e-06	0.999998	1.34909	1.3492	0.431987
Phf10	1.96056e-06	0.999998	1.17933	1.17935	0.237962
Nsmce2	2.01323e-06	0.999998	1.17718	1.17722	0.235341
Adam15	2.03173e-06	0.999998	0.761009	0.760923	-0.394015
Slc5a6	2.05848e-06	0.999998	0.715581	0.71545	-0.482813
Fzd5	2.10796e-06	0.999998	1.85432	1.85474	0.890888
Pde1c	2.11267e-06	0.999998	1.75547	1.75835	0.81186
Ndufaf2	2.12165e-06	0.999998	1.22427	1.22442	0.291918
Cep72	2.19554e-06	0.999998	1.24831	1.24848	0.319975
Ube2e3	2.25484e-06	0.999998	0.814969	0.814951	-0.295183
Yrdc	2.27053e-06	0.999998	0.834345	0.834274	-0.261284
Foxf2	2.27092e-06	0.999998	0.612655	0.612181	-0.706854
Myh14	2.30436e-06	0.999998	1.38958	1.39039	0.474653
Bbs9	2.32677e-06	0.999998	1.28598	1.2862	0.362873
Tmem200b	2.33717e-06	0.999998	0.46536	0.464362	-1.10358
Skap2	2.3512e-06	0.999998	1.24309	1.2432	0.313929
AU018091	2.44496e-06	0.999998	2.18846	2.2011	1.12991
Slc25a39	2.45008e-06	0.999998	0.711284	0.711265	-0.491502
Esrra	2.46752e-06	0.999998	0.625868	0.625619	-0.676071
Prdx3	2.49084e-06	0.999998	0.765975	0.765942	-0.384631
Pten	2.51482e-06	0.999997	1.12245	1.12246	0.166656
Mrpl21	2.53859e-06	0.999997	1.16185	1.16192	0.216427
Gm15421	2.58776e-06	0.999997	0.421828	0.421372	-1.24527
Sh3kbp1	2.59874e-06	0.999997	1.30092	1.30101	0.379534
Pithd1	2.62388e-06	0.999997	0.780229	0.780167	-0.358031
Pcif1	2.62646e-06	0.999997	0.787352	0.787302	-0.344919
Espl1	2.62901e-06	0.999997	0.717837	0.717819	-0.478272
Hist1h2bk	2.65557e-06	0.999997	0.369853	0.362361	-1.43498
Senp8	2.76186e-06	0.999997	1.33147	1.33166	0.413024
Snapin	2.8198e-06	0.999997	1.19884	1.19891	0.261636
1110051M20Rik	2.85583e-06	0.999997	1.27622	1.27633	0.351876
Pfdn6	2.86222e-06	0.999997	0.863885	0.863859	-0.21109
Tmx1	2.95952e-06	0.999997	0.880413	0.880397	-0.183747
Rab38	2.98786e-06	0.999997	1.74367	1.74591	0.80213
Nod2	2.99388e-06	0.999997	2.13963	2.15306	1.09736
Cdh20	3.01075e-06	0.999997	1.76247	1.76452	0.817599
Hist1h3i	3.03794e-06	0.999997	0.283157	0.272121	-1.82033
Inppl1	3.15058e-06	0.999997	0.720425	0.720406	-0.47308
Ms4a4d	3.16582e-06	0.999997	2.0159	2.02197	1.01142
Gdap1l1	3.23804e-06	0.999997	1.53611	1.53786	0.619283
Hsdl2	3.24521e-06	0.999997	1.38851	1.3888	0.473535
Pts	3.2755e-06	0.999997	1.24395	1.24417	0.31493
A330032B11Rik	3.30383e-06	0.999997	3.38011	3.42958	1.75707
Sgpl1	3.31628e-06	0.999997	1.13593	1.13595	0.183877
Tob2	3.32888e-06	0.999997	0.746927	0.746848	-0.42096
Add1	3.34488e-06	0.999997	0.861287	0.86128	-0.215434
Sncb	3.34954e-06	0.999997	2.07532	2.08608	1.05333
Bfar	3.37531e-06	0.999997	1.35734	1.35749	0.440785
Phb	3.43179e-06	0.999997	0.878064	0.878058	-0.187602
Dbp	3.65627e-06	0.999996	0.609657	0.608667	-0.713931
Fhod1	3.68123e-06	0.999996	0.672751	0.672631	-0.571855
Uimc1	3.68408e-06	0.999996	1.23418	1.23432	0.303548
Ndufc1	3.72038e-06	0.999996	0.771468	0.771366	-0.374321
Nudt1	3.72849e-06	0.999996	1.20158	1.20172	0.264935
Rbm42	3.77748e-06	0.999996	0.861838	0.861824	-0.214511
Cdk11b	3.78862e-06	0.999996	1.1745	1.17452	0.23205
Ispd	3.79349e-06	0.999996	1.55809	1.55916	0.639778
Tnxb	3.80222e-06	0.999996	3.632	3.78521	1.86076
Clic4	3.80885e-06	0.999996	0.910426	0.910424	-0.135386
Marveld1	3.92843e-06	0.999996	0.823156	0.823059	-0.280761
Cep63	3.93215e-06	0.999996	1.24096	1.2411	0.311462
Dnajc18	4.02398e-06	0.999996	1.25788	1.25799	0.331
Znfx1	4.17609e-06	0.999996	0.689902	0.689756	-0.535538
Bmper	4.20188e-06	0.999996	1.50573	1.50661	0.590462
2610034M16Rik	4.36992e-06	0.999996	1.70152	1.70437	0.766826
Glod4	4.4334e-06	0.999996	1.18262	1.18265	0.241986
Cpa2	4.49833e-06	0.999996	2.78219	2.7876	1.47622
Wdr59	4.55302e-06	0.999995	1.22862	1.22871	0.297039
Hspa2	4.59942e-06	0.999995	1.79119	1.79453	0.840915
Dnah2	4.65221e-06	0.999995	2.1679	2.17638	1.1163
Pik3c3	4.69241e-06	0.999995	1.16868	1.16873	0.224882
9230110C19Rik	4.79956e-06	0.999995	1.33053	1.331	0.411996
Rnf144a	4.84205e-06	0.999995	0.635454	0.635398	-0.654141
Tg	4.88603e-06	0.999995	2.43857	2.45733	1.28603
Pemt	4.89737e-06	0.999995	1.41087	1.41183	0.496586
Ubap2l	5.01677e-06	0.999995	1.10913	1.10913	0.149432
Ubald2	5.16241e-06	0.999995	0.445969	0.445726	-1.16499
Elavl1	5.17525e-06	0.999995	0.842223	0.842215	-0.247726
Stard6	5.29386e-06	0.999995	2.39524	2.41201	1.26017
Oxa1l	5.3282e-06	0.999995	0.919175	0.919167	-0.121588
Ano8	5.33176e-06	0.999995	0.64452	0.64432	-0.633703
Pih1d1	5.37397e-06	0.999995	1.2819	1.28199	0.358287
Tmem238	5.50692e-06	0.999994	0.419106	0.415554	-1.25461
Morn2	5.55e-06	0.999994	1.66945	1.67123	0.739376
Car2	5.71054e-06	0.999994	0.704583	0.70454	-0.505158
Cdc42ep4	6.02478e-06	0.999994	0.820419	0.820395	-0.285567
Rgs4	6.21874e-06	0.999994	2.72653	2.7368	1.44706
Otx2	6.2251e-06	0.999994	1.39844	1.39853	0.48382
2310036O22Rik	6.24482e-06	0.999994	0.753549	0.753531	-0.408226
Atp5j2	6.68136e-06	0.999993	0.791436	0.791417	-0.337455
Ppm1a	6.71329e-06	0.999993	0.836948	0.836927	-0.25679
Kif22	6.75543e-06	0.999993	0.848379	0.848367	-0.237219
Zfp654	6.85619e-06	0.999993	1.31966	1.31989	0.400167
Rab39b	6.91346e-06	0.999993	1.33657	1.33716	0.418538
Phf2	7.05719e-06	0.999993	0.710885	0.71083	-0.492312
Clip2	7.10294e-06	0.999993	0.769735	0.769663	-0.377566
Metrn	7.20404e-06	0.999993	0.556697	0.556623	-0.845035
Rpl38	7.25757e-06	0.999993	0.845112	0.845105	-0.242786
Hbq1b	7.42848e-06	0.999993	0.10862	0.0956952	-3.20264
Vps4a	7.5424e-06	0.999992	1.15414	1.15418	0.206819
Slc16a3	7.64159e-06	0.999992	0.784824	0.784816	-0.34956
Tgfb2	7.72187e-06	0.999992	1.30607	1.30616	0.385228
Bmi1	7.7953e-06	0.999992	0.872813	0.872791	-0.196256
Pddc1	7.83312e-06	0.999992	0.773504	0.773407	-0.370519
BC089491	8.08337e-06	0.999992	3.00677	3.08515	1.58822
Tspyl2	8.09879e-06	0.999992	0.786797	0.786727	-0.345936
Cep85	8.20207e-06	0.999992	1.1216	1.12162	0.165557
Cdca3	8.23695e-06	0.999992	0.829009	0.82899	-0.27054
Tprkb	8.39828e-06	0.999992	1.26892	1.26901	0.343605
Gcdh	8.4079e-06	0.999992	1.33382	1.33407	0.41556
Ino80c	8.4521e-06	0.999992	1.43521	1.43535	0.521266
Prokr1	8.6252e-06	0.999991	1.53027	1.53144	0.613782
Lnp	8.84548e-06	0.999991	1.31062	1.31072	0.390245
Ptplad1	8.98645e-06	0.999991	0.847412	0.847387	-0.238864
Triobp	9.098e-06	0.999991	0.805397	0.805377	-0.312228
Pagr1a	9.1169e-06	0.999991	0.797931	0.797885	-0.325664
Zcchc3	9.2243e-06	0.999991	0.779702	0.779685	-0.359006
Bop1	9.22809e-06	0.999991	0.813704	0.813692	-0.297423
Tufm	9.72585e-06	0.99999	0.91643	0.916425	-0.125903
Orai3	9.80596e-06	0.99999	0.701434	0.701224	-0.511621
Fam149b	9.82369e-06	0.99999	1.26963	1.26971	0.344405
Sumo2	9.88139e-06	0.99999	1.30236	1.30237	0.381131
Kifc1	9.9313e-06	0.99999	0.816193	0.816161	-0.293017
Pcsk2	1.01384e-05	0.99999	3.23663	3.26017	1.69449
Clu	1.01754e-05	0.99999	1.36457	1.3647	0.448442
Hlx	1.02571e-05	0.99999	0.550437	0.550254	-0.86135
Sptb	1.02994e-05	0.99999	0.441128	0.441004	-1.18073
Zmat4	1.03079e-05	0.99999	2.27393	2.29561	1.18519
Snrpg	1.03466e-05	0.99999	0.769946	0.769925	-0.377171
Nubpl	1.03771e-05	0.99999	1.29742	1.29769	0.375651
Tada1	1.05533e-05	0.999989	0.806209	0.806158	-0.310774
Atox1	1.05952e-05	0.999989	0.803506	0.803447	-0.315619
Vipr1	1.06593e-05	0.999989	1.88242	1.88743	0.912591
Ifi35	1.09262e-05	0.999989	0.277208	0.270536	-1.85096
Azin2	1.09345e-05	0.999989	1.69478	1.69939	0.761096
Mapk7	1.10473e-05	0.999989	0.710057	0.710022	-0.493993
Elmod3	1.11851e-05	0.999989	1.25936	1.2596	0.332695
Bcas1	1.13439e-05	0.999989	2.11259	2.12541	1.07901
H2afy2	1.14013e-05	0.999989	0.769926	0.769914	-0.377208
Zfp428	1.16683e-05	0.999988	0.860379	0.860344	-0.216956
Tmc6	1.1727e-05	0.999988	0.738828	0.738672	-0.43669
Trim27	1.1763e-05	0.999988	0.762194	0.762178	-0.39177
Sh3bp4	1.19767e-05	0.999988	0.800283	0.800244	-0.321418
Nek1	1.22638e-05	0.999988	1.40523	1.40534	0.490804
Dars	1.22671e-05	0.999988	1.1962	1.19621	0.258456
Lpgat1	1.2313e-05	0.999988	0.740968	0.740929	-0.432518
Sec14l1	1.27185e-05	0.999987	0.851449	0.851432	-0.232009
Prdm16	1.27547e-05	0.999987	0.57766	0.576386	-0.791707
Rsrc1	1.28352e-05	0.999987	1.27108	1.27114	0.346057
Slc1a7	1.29235e-05	0.999987	0.346752	0.339727	-1.52802
Senp3	1.29238e-05	0.999987	0.828867	0.828855	-0.270788
Serpinb9	1.31863e-05	0.999987	1.88481	1.89017	0.914421
Tshz2	1.33825e-05	0.999987	0.680791	0.680577	-0.554716
Upk2	1.34487e-05	0.999987	3.23839	3.3443	1.69528
Ube2cbp	1.36376e-05	0.999986	1.36778	1.36834	0.451836
Cox7c	1.38879e-05	0.999986	0.774819	0.774806	-0.368069
Nceh1	1.41475e-05	0.999986	1.34497	1.34548	0.427575
Hk2	1.45317e-05	0.999985	1.29103	1.29105	0.368519
Gm5141	1.45603e-05	0.999985	1.51572	1.51624	0.600004
Syt6	1.46763e-05	0.999985	1.64465	1.64676	0.717783
Usp46	1.47339e-05	0.999985	0.849267	0.849237	-0.235711
Mrps18b	1.48765e-05	0.999985	0.829535	0.829508	-0.269625
Kat5	1.49139e-05	0.999985	0.728103	0.728041	-0.457786
Wipf1	1.50031e-05	0.999985	0.720264	0.720206	-0.473403
Aprt	1.51151e-05	0.999985	0.644462	0.644435	-0.633833
Wasf2	1.56623e-05	0.999984	0.796029	0.796013	-0.329107
Vwa5a	1.57562e-05	0.999984	1.51746	1.5179	0.601661
Shf	1.61206e-05	0.999984	0.619461	0.619364	-0.690915
Rps19bp1	1.64199e-05	0.999984	0.859499	0.859451	-0.218432
Zkscan16	1.64551e-05	0.999984	2.07221	2.07965	1.05117
Mtmr2	1.6556e-05	0.999983	1.17655	1.17657	0.234559
Zfp467	1.70087e-05	0.999983	0.808145	0.808016	-0.307315
Fgf3	1.703e-05	0.999983	1.67947	1.68104	0.748003
Mepce	1.73827e-05	0.999983	0.779823	0.779792	-0.358781
Bysl	1.76236e-05	0.999982	0.778498	0.778478	-0.361234
Bnc2	1.76526e-05	0.999982	0.617808	0.617357	-0.694771
Arf6	1.77002e-05	0.999982	0.843607	0.843598	-0.245356
5730457N03Rik	1.79625e-05	0.999982	1.98137	1.98216	0.986499
Ptpn6	1.82656e-05	0.999982	1.49605	1.4968	0.581159
Fam102a	1.8506e-05	0.999981	0.76552	0.765443	-0.385488
Slc25a33	1.8543e-05	0.999981	0.755438	0.755216	-0.404614
Tcf19	1.8577e-05	0.999981	0.744054	0.743902	-0.426521
Tspan13	1.86544e-05	0.999981	0.81594	0.815905	-0.293466
Cxcr4	1.89447e-05	0.999981	1.65758	1.65785	0.729076
Msra	1.9111e-05	0.999981	1.34487	1.34515	0.427469
Abhd17c	1.96691e-05	0.99998	0.746106	0.746069	-0.422548
Lyrm5	1.99589e-05	0.99998	1.41168	1.41226	0.497411
Yy1	2.01286e-05	0.99998	0.807015	0.806997	-0.309332
Rnf6	2.03845e-05	0.99998	1.35107	1.35122	0.434105
3830406C13Rik	2.04428e-05	0.99998	1.48685	1.48786	0.572257
Rgs17	2.06213e-05	0.999979	1.74098	1.74552	0.799901
Gtdc1	2.08135e-05	0.999979	1.38303	1.38327	0.467837
F2rl1	2.12422e-05	0.999979	1.31496	1.31543	0.395021
Neurog1	2.12869e-05	0.999979	0.354205	0.35218	-1.49734
Dusp6	2.13091e-05	0.999979	1.16501	1.16504	0.220347
Onecut1	2.13807e-05	0.999979	0.455651	0.45186	-1.134
Lrsam1	2.2442e-05	0.999978	0.79355	0.793385	-0.333607
Gimap6	2.26012e-05	0.999977	0.590413	0.588726	-0.760203
Ucp2	2.28439e-05	0.999977	0.627523	0.627446	-0.672261
Gpm6b	2.34209e-05	0.999977	0.612841	0.612211	-0.706415
Gm13034	2.35604e-05	0.999976	0.481239	0.478497	-1.05517
Ecd	2.37976e-05	0.999976	1.12508	1.1251	0.170028
Gfer	2.39908e-05	0.999976	0.833564	0.833516	-0.262636
D3Ertd751e	2.40108e-05	0.999976	1.62506	1.62706	0.700496
Eef1b2	2.43257e-05	0.999976	0.885632	0.885629	-0.175221
Taok2	2.4548e-05	0.999975	0.879896	0.879885	-0.184595
Tspan32	2.46519e-05	0.999975	0.373456	0.366402	-1.42099
Nefm	2.55734e-05	0.999974	1.74073	1.74337	0.799694
Actr3b	2.6102e-05	0.999974	1.606	1.60859	0.683475
Mest	2.61618e-05	0.999974	1.20039	1.20039	0.263501
Hlf	2.62114e-05	0.999974	1.6617	1.66313	0.732656
Hmgb1-rs17	2.67136e-05	0.999973	1.64697	1.6475	0.719813
Fech	2.72815e-05	0.999973	0.719864	0.719806	-0.474204
Serpine1	2.75143e-05	0.999972	1.49555	1.49748	0.580674
Oser1	2.75789e-05	0.999972	1.16527	1.16532	0.220662
Arl6	2.83164e-05	0.999972	1.33328	1.33346	0.414981
Scd3	2.83379e-05	0.999972	2.37866	2.39054	1.25015
Rp9	2.87976e-05	0.999971	0.783911	0.783743	-0.351238
Atxn10	2.88882e-05	0.999971	1.06042	1.06042	0.0846305
Rabl3	2.92368e-05	0.999971	1.14644	1.1465	0.197161
Zmat2	2.96965e-05	0.99997	1.16841	1.16843	0.224546
Fam43b	2.98867e-05	0.99997	0.356107	0.352163	-1.48962
Slc35a2	2.99537e-05	0.99997	0.804068	0.80395	-0.314611
N6amt1	2.99579e-05	0.99997	1.24919	1.24942	0.320992
Mgst3	3.00418e-05	0.99997	0.418995	0.418667	-1.25499
Abhd8	3.0262e-05	0.99997	0.761648	0.761537	-0.392803
Arid5a	3.09883e-05	0.999969	1.96939	1.97609	0.977752
Hpdl	3.13178e-05	0.999969	0.553801	0.551558	-0.85256
Gtpbp6	3.13964e-05	0.999969	0.781952	0.781826	-0.354848
Gusb	3.14906e-05	0.999969	0.761879	0.761817	-0.392365
Tspan33	3.15569e-05	0.999968	0.763883	0.7636	-0.388577
Foxk1	3.16795e-05	0.999968	0.80289	0.802867	-0.316726
Fkbp15	3.22625e-05	0.999968	1.20476	1.20482	0.268751
Brinp2	3.27758e-05	0.999967	1.98085	1.99158	0.986118
Zfp758	3.29877e-05	0.999967	1.62302	1.62415	0.698681
H2-K2	3.40253e-05	0.999966	2.05995	2.07116	1.04261
Tmem132a	3.45251e-05	0.999965	0.705714	0.705697	-0.502844
Mthfd2	3.45256e-05	0.999965	0.85808	0.85805	-0.220816
Extl1	3.49772e-05	0.999965	1.49926	1.50136	0.584254
Nme7	3.50236e-05	0.999965	1.63286	1.63303	0.707399
Magel2	3.57588e-05	0.999964	1.27216	1.27233	0.34728
Timp2	3.58466e-05	0.999964	0.825698	0.825662	-0.276313
Snrnp35	3.59405e-05	0.999964	1.34315	1.34352	0.425617
Zfpm1	3.61289e-05	0.999964	0.513398	0.513331	-0.961852
Tmem258	3.64573e-05	0.999964	1.21591	1.21596	0.282031
Cul2	3.70637e-05	0.999963	1.18938	1.18941	0.250209
Ctif	3.7321e-05	0.999963	0.863445	0.863396	-0.211823
Pkhd1l1	3.75415e-05	0.999962	0.115145	0.104085	-3.11848
Zfp213	3.75912e-05	0.999962	0.769786	0.769684	-0.377471
Tmem229a	3.86892e-05	0.999961	1.86203	1.864	0.896873
Agpat9	3.90654e-05	0.999961	2.06067	2.06487	1.04311
Dnm1	3.9096e-05	0.999961	0.652489	0.652135	-0.615975
Tbcd	3.9418e-05	0.999961	1.15068	1.1507	0.202487
Timm17b	3.97012e-05	0.99996	0.844521	0.844487	-0.243795
Enoph1	4.01864e-05	0.99996	0.889872	0.889851	-0.16833
Ywhag	4.07642e-05	0.999959	0.81235	0.812345	-0.299828
Arid3a	4.08326e-05	0.999959	0.774206	0.774192	-0.36921
Rpl41	4.08539e-05	0.999959	0.776367	0.776365	-0.36519
M1ap	4.09892e-05	0.999959	2.76136	2.79451	1.46538
Xkr7	4.15394e-05	0.999958	2.81718	2.89031	1.49425
Fam212a	4.15959e-05	0.999958	0.668995	0.668787	-0.579933
Ndufa13	4.19133e-05	0.999958	0.844449	0.844423	-0.243918
Ap3b2	4.23044e-05	0.999958	1.53829	1.53974	0.621323
Brf1	4.31068e-05	0.999957	0.791034	0.790956	-0.338189
Zfp759	4.32579e-05	0.999957	1.96788	1.97013	0.97664
Six3	4.36248e-05	0.999956	1.69468	1.69498	0.761016
Ndufb2	4.42649e-05	0.999956	0.809818	0.809729	-0.30433
Cmc2	4.50273e-05	0.999955	0.805228	0.805104	-0.31253
Zkscan4	4.55497e-05	0.999954	1.67525	1.68033	0.744378
Ccdc102a	4.55695e-05	0.999954	0.75492	0.7548	-0.405605
Dlgap3	4.55961e-05	0.999954	1.5516	1.55284	0.633758
4930500J02Rik	4.59563e-05	0.999954	2.21702	2.23388	1.14862
2310003H01Rik	4.60427e-05	0.999954	0.728198	0.728069	-0.457597
Inf2	4.68612e-05	0.999953	0.816076	0.816015	-0.293224
Mageb16-ps1	4.7367e-05	0.999953	2.24508	2.25351	1.16677
Cactin	4.84365e-05	0.999952	0.834304	0.834278	-0.261355
Pgls	4.88118e-05	0.999951	0.769666	0.769636	-0.377696
Slc10a3	5.07238e-05	0.999949	0.79357	0.793384	-0.333571
Stat5b	5.11803e-05	0.999949	0.82129	0.821233	-0.284037
Grhl3	5.27988e-05	0.999947	1.33561	1.33591	0.417504
Mir3471-2	5.3607e-05	0.999946	0.281477	0.271891	-1.82891
Cdkl2	5.44925e-05	0.999946	2.05302	2.06007	1.03775
Egln2	5.45662e-05	0.999945	0.791026	0.790987	-0.338203
Iglon5	5.45883e-05	0.999945	1.24785	1.24814	0.31945
Gm13238	5.46552e-05	0.999945	0.749691	0.749343	-0.415633
Gm12338	5.49628e-05	0.999945	0.377098	0.374311	-1.40699
Coil	5.5089e-05	0.999945	1.21311	1.21319	0.278713
Dohh	5.57743e-05	0.999944	0.807652	0.807609	-0.308194
Pgrmc1	5.71746e-05	0.999943	0.869618	0.869609	-0.201546
Ik	5.72843e-05	0.999943	1.25441	1.25443	0.327008
Plcb2	5.7493e-05	0.999943	2.29962	2.31107	1.2014
Arhgap36	5.75087e-05	0.999942	1.6871	1.69153	0.754542
Ubqln4	5.84993e-05	0.999942	0.800681	0.800673	-0.3207
B4galt1	5.86562e-05	0.999941	0.834314	0.834285	-0.261338
Kiz	5.89421e-05	0.999941	1.35257	1.35281	0.435708
Amn1	6.02781e-05	0.99994	1.36223	1.36307	0.445969
Slc25a51	6.07347e-05	0.999939	0.889707	0.889691	-0.168599
Bcl2l12	6.07897e-05	0.999939	0.770016	0.769928	-0.377041
Dpcr1	6.24326e-05	0.999938	2.22733	2.24296	1.15532
Zfp418	6.34276e-05	0.999937	1.41853	1.41985	0.504401
Steap1	6.43566e-05	0.999936	0.651308	0.650542	-0.618587
Dnm1l	6.44983e-05	0.999936	1.18468	1.1847	0.244499
Asf1b	6.49971e-05	0.999935	0.843737	0.843704	-0.245135
Psmb5	6.50466e-05	0.999935	0.824518	0.824503	-0.278376
Ralgapa2	6.53324e-05	0.999935	0.811897	0.811847	-0.300632
Zfp612	6.5351e-05	0.999935	1.28321	1.28355	0.359753
Mpzl2	6.55431e-05	0.999934	0.77367	0.773461	-0.37021
Filip1l	6.58744e-05	0.999934	0.736334	0.735963	-0.441567
Mcm5	6.60867e-05	0.999934	0.90029	0.900287	-0.151538
1700037H04Rik	6.61938e-05	0.999934	0.82441	0.824387	-0.278566
Nkx2-3	6.63892e-05	0.999934	0.566803	0.566141	-0.819082
Adam12	6.69784e-05	0.999933	0.695523	0.695439	-0.52383
Fam204a	6.70963e-05	0.999933	1.19511	1.19521	0.257138
Prdx2	6.73254e-05	0.999933	0.871984	0.87198	-0.197627
Papd7	6.78399e-05	0.999932	0.802471	0.802435	-0.317479
Nck2	6.80092e-05	0.999932	0.870638	0.870603	-0.199855
2810006K23Rik	6.88682e-05	0.999931	1.21589	1.21599	0.282014
Pik3r2	6.91491e-05	0.999931	0.771588	0.771557	-0.374097
E2f7	7.02002e-05	0.99993	0.765954	0.765924	-0.384671
Gnpda2	7.03042e-05	0.99993	1.36145	1.36185	0.445143
Slc19a1	7.18858e-05	0.999928	0.74063	0.740538	-0.433176
Atp11b	7.27309e-05	0.999927	1.1665	1.16654	0.222192
Ier2	7.27749e-05	0.999927	0.781474	0.781439	-0.355731
Elf5	7.50407e-05	0.999925	2.10978	2.12221	1.07709
Lrrc48	7.50775e-05	0.999925	2.77007	2.79992	1.46992
H1fx	7.55673e-05	0.999924	0.735933	0.735909	-0.442355
Wdr11	7.57088e-05	0.999924	1.19106	1.1911	0.252249
Mrpl57	7.577e-05	0.999924	0.799851	0.799764	-0.322197
Limd2	7.72475e-05	0.999923	0.764718	0.764697	-0.387
Tnfaip8l1	7.77082e-05	0.999922	0.562447	0.561031	-0.830211
Vps41	7.81373e-05	0.999922	1.20921	1.20924	0.274065
Tma7	7.8212e-05	0.999922	0.849757	0.849745	-0.234878
Mum1	7.89228e-05	0.999921	0.833911	0.833883	-0.262034
Nprl3	7.95299e-05	0.99992	0.822676	0.822607	-0.281603
Pcdhga7	8.10315e-05	0.999919	0.704781	0.704233	-0.504754
Ppil2	8.10854e-05	0.999919	1.12563	1.12565	0.170739
Mri1	8.14889e-05	0.999919	0.732903	0.732689	-0.448307
Mrpl41	8.16281e-05	0.999918	0.846148	0.846103	-0.241018
Sik1	8.19109e-05	0.999918	0.675363	0.675302	-0.566266
Ctps2	8.2193e-05	0.999918	1.16543	1.16552	0.220865
Pard6g	8.23095e-05	0.999918	0.746142	0.746066	-0.422477
Padi2	8.32919e-05	0.999917	0.651038	0.650035	-0.619186
Tmem158	8.38462e-05	0.999916	0.568437	0.568185	-0.814927
Hmbs	8.81349e-05	0.999912	0.693906	0.693867	-0.527188
Tysnd1	8.82596e-05	0.999912	0.817442	0.817388	-0.290811
Adamts13	8.84024e-05	0.999912	0.778738	0.778586	-0.36079
Cep19	8.85874e-05	0.999911	1.27283	1.27302	0.348044
Ssbp1	8.99454e-05	0.99991	1.19991	1.19994	0.26292
Ccdc8	8.99704e-05	0.99991	0.833	0.832941	-0.263611
Smurf1	9.04472e-05	0.99991	0.768084	0.768022	-0.380664
Slc4a5	9.27311e-05	0.999907	1.96264	1.96457	0.972794
Rab14	9.40318e-05	0.999906	0.831774	0.831763	-0.265736
Hesx1	9.41872e-05	0.999906	2.50376	2.50962	1.3241
Gna14	9.43947e-05	0.999906	2.06273	2.06753	1.04455
Gm5069	9.62996e-05	0.999904	1.43143	1.43175	0.517454
Fam195a	9.75553e-05	0.999902	0.531813	0.531378	-0.911009
Cks1brt	9.79821e-05	0.999902	2.56625	2.58472	1.35966
Wee1	9.80407e-05	0.999902	0.79135	0.791325	-0.337612
Ccdc43	9.8973e-05	0.999901	1.21848	1.21853	0.285083
Wdpcp	9.96239e-05	0.9999	1.35005	1.35089	0.433016
Prokr2	0.00010055	0.999899	1.88409	1.89569	0.913871
Chchd4	0.000103407	0.999897	0.826247	0.826199	-0.275355
Vps54	0.000103569	0.999896	1.1029	1.10291	0.141296
Tbc1d16	0.000104578	0.999895	0.785272	0.785256	-0.348736
Uap1	0.000107499	0.999893	0.823796	0.823743	-0.279641
Rbm8a	0.000109347	0.999891	1.18002	1.18003	0.238812
Rps12	0.000109641	0.99989	0.84973	0.849729	-0.234923
Brap	0.000110104	0.99989	1.15398	1.15403	0.20662
Tsen34	0.000110302	0.99989	0.733342	0.733315	-0.447441
Exosc6	0.000111254	0.999889	0.797429	0.797384	-0.326573
Maob	0.000111302	0.999889	0.641719	0.641535	-0.639986
Nit2	0.00011232	0.999888	0.792337	0.792225	-0.335814
Cox5a	0.000112823	0.999887	0.723424	0.723398	-0.467088
Cend1	0.000113137	0.999887	1.87531	1.88098	0.907128
Sbk1	0.000113877	0.999886	0.644585	0.644554	-0.633558
Scarf2	0.000115105	0.999885	0.45527	0.454956	-1.13521
Gng11	0.000117264	0.999883	0.673038	0.672609	-0.57124
Ube2d2a	0.000117667	0.999882	0.902983	0.902979	-0.147229
Polh	0.000118407	0.999882	0.740951	0.740692	-0.43255
Sec24c	0.000118481	0.999882	0.821471	0.821462	-0.283719
Aldh2	0.00011909	0.999881	1.2301	1.23014	0.298773
Rrm2	0.000120968	0.999879	0.782836	0.78283	-0.353219
Hist1h4i	0.000121079	0.999879	2.4041	2.41399	1.26549
Tbp	0.000122273	0.999878	1.21646	1.21649	0.282684
Flna	0.000122517	0.999877	0.852613	0.852612	-0.230037
Zfp120	0.000122693	0.999877	1.58179	1.58235	0.661556
Pex7	0.000126502	0.999873	1.27071	1.271	0.345634
Rpl19	0.000128369	0.999872	0.830081	0.830079	-0.268676
Raet1e	0.000128897	0.999871	1.46746	1.4685	0.553319
Calm3	0.000132817	0.999867	0.778999	0.778994	-0.360306
Uvssa	0.000134175	0.999866	1.32342	1.32369	0.404275
Wnt3a	0.000134701	0.999865	1.61662	1.61736	0.692984
Arhgef10	0.000137906	0.999862	0.642761	0.642653	-0.637645
Ddx58	0.000138014	0.999862	1.45608	1.45668	0.542089
Flywch1	0.000139743	0.99986	0.804006	0.803965	-0.314722
Ppp2r2d	0.000142218	0.999858	1.13081	1.13083	0.177352
Nol4l	0.000142462	0.999858	0.748307	0.74827	-0.418298
Ccdc71l	0.0001427	0.999857	0.855144	0.85508	-0.225761
Oma1	0.000144682	0.999855	1.37393	1.37429	0.458307
Cfap36	0.000144957	0.999855	1.25227	1.2524	0.324544
Uqcc1	0.000145781	0.999854	1.13461	1.13466	0.182202
Mcm2	0.000147104	0.999853	0.897628	0.897625	-0.155811
Rad50	0.000147475	0.999853	1.31788	1.31793	0.398214
Exosc5	0.000148325	0.999852	0.747677	0.747615	-0.419513
Sh3rf3	0.000148491	0.999852	1.5732	1.57562	0.653702
Papd4	0.000150064	0.99985	1.11273	1.11275	0.154101
Zfp341	0.000154318	0.999846	0.746545	0.746341	-0.4217
Slc27a3	0.000154961	0.999845	0.705153	0.705068	-0.503992
Lzic	0.000156044	0.999844	0.799842	0.799745	-0.322213
Pip5k1c	0.000156064	0.999844	0.73882	0.738803	-0.436706
Mif	0.000156989	0.999843	0.766208	0.766206	-0.384192
Golga2	0.000159411	0.999841	0.884216	0.884192	-0.177529
Mtrf1	0.000160857	0.999839	1.33307	1.33365	0.414757
S1pr2	0.000162648	0.999837	0.81714	0.817094	-0.291345
Ttyh3	0.000163963	0.999836	0.669865	0.669853	-0.578057
Klf10	0.000167046	0.999833	0.726488	0.726392	-0.460989
Trib1	0.000167128	0.999833	0.669969	0.669889	-0.577833
Banf1	0.000170871	0.999829	1.11182	1.11183	0.152926
Dnah9	0.000171241	0.999829	3.27077	3.40736	1.70963
Nmnat3	0.000171702	0.999828	0.126187	0.115381	-2.98636
Csnk1e	0.000172187	0.999828	0.884775	0.884767	-0.176618
Nkiras2	0.000175092	0.999825	0.850102	0.850068	-0.234292
Csgalnact2	0.000175833	0.999824	1.3197	1.32007	0.400215
Arpp19	0.000177757	0.999822	1.0879	1.0879	0.121542
Frmd4a	0.000178825	0.999821	0.789192	0.789158	-0.341552
Wdr17	0.000181521	0.999818	1.61788	1.62217	0.694105
Csf2rb2	0.000187299	0.999813	0.286891	0.285198	-1.80142
Zfp811	0.000188174	0.999812	1.314	1.31435	0.393965
Zfyve21	0.0001884	0.999812	0.77123	0.771077	-0.374767
Rbm12b2	0.000188543	0.999811	1.25688	1.25699	0.329844
F11r	0.000188591	0.999811	1.17568	1.1757	0.23349
Rnf138	0.000189041	0.999811	1.24205	1.24213	0.312727
Ptges2	0.000192406	0.999808	0.778075	0.777955	-0.362019
Rrp9	0.000193407	0.999807	0.832115	0.832088	-0.265146
Mbd1	0.000193777	0.999806	0.823238	0.82317	-0.280619
Ogfod3	0.000194694	0.999805	1.27786	1.2782	0.353733
Rap2b	0.000196852	0.999803	0.826369	0.82632	-0.275143
Psmb2	0.000196939	0.999803	1.25749	1.25751	0.330551
B3gnt1	0.00019853	0.999801	0.714426	0.714281	-0.485143
Smim1	0.000198879	0.999801	0.644319	0.644134	-0.634154
Pou2f2	0.000199732	0.9998	1.83522	1.84266	0.875951
Cpox	0.000200671	0.999799	0.652089	0.65205	-0.616858
Shc2	0.000202853	0.999797	0.750433	0.750378	-0.414206
Senp2	0.00020296	0.999797	1.1232	1.12322	0.167613
Eef2	0.000205485	0.999795	0.914237	0.914237	-0.129359
Bmp5	0.000205643	0.999794	1.5643	1.56462	0.645516
Ermn	0.000205701	0.999794	3.8248	3.85279	1.93539
Cenpb	0.000207357	0.999793	0.769352	0.769326	-0.378283
Vash2	0.000208156	0.999792	0.710891	0.710838	-0.492299
Jak1	0.000208371	0.999792	1.19736	1.19738	0.259851
Mfap2	0.000208884	0.999791	0.719461	0.719413	-0.475012
Tmem256	0.000209182	0.999791	0.801455	0.801367	-0.319306
Gm1821	0.000212626	0.999787	0.852862	0.85286	-0.229615
Kif3b	0.000212669	0.999787	1.16325	1.1633	0.218165
Sf3b4	0.000213417	0.999787	0.710776	0.710764	-0.492533
Tm7sf2	0.000214636	0.999785	0.544661	0.543636	-0.87657
Zfp959	0.000214874	0.999785	1.32191	1.32239	0.402629
Hadh	0.000215222	0.999785	0.786044	0.786025	-0.347319
Pex6	0.000226846	0.999773	0.780278	0.780231	-0.35794
Midn	0.000229634	0.99977	0.706958	0.706951	-0.500303
Ajuba	0.00023276	0.999767	0.774691	0.774676	-0.368308
BC064078	0.000233221	0.999767	1.70057	1.70393	0.766015
Ap4m1	0.000234491	0.999766	0.779881	0.77974	-0.358674
Rpl36	0.000240034	0.99976	0.683521	0.683508	-0.548943
Gm5803	0.000240334	0.99976	2.37734	2.37998	1.24935
Ephb1	0.000241591	0.999758	1.42254	1.42272	0.508471
Nme3	0.00024169	0.999758	0.777225	0.777019	-0.363596
Rasgrp4	0.000243058	0.999757	1.48017	1.48094	0.565764
Itga4	0.000243931	0.999756	1.58276	1.58312	0.662445
Dap	0.000244127	0.999756	0.668444	0.668371	-0.581121
Rwdd2b	0.000244247	0.999756	1.31815	1.31847	0.398511
Ankrd27	0.000247435	0.999753	0.866696	0.866674	-0.206402
Ddx19b	0.000248471	0.999752	1.23178	1.23183	0.300746
Aurkb	0.000249554	0.99975	0.802567	0.802547	-0.317306
Dbn1	0.000250025	0.99975	0.777564	0.777558	-0.362967
Cmklr1	0.000254892	0.999745	1.62704	1.62785	0.702248
Dvl3	0.00025526	0.999745	0.753178	0.753146	-0.408938
Mettl14	0.000257636	0.999742	1.24891	1.24897	0.320669
Gmppb	0.000262508	0.999737	0.799805	0.799663	-0.322279
Tubb3	0.000263326	0.999737	0.687719	0.68758	-0.540109
Rabgap1l	0.000272444	0.999728	1.46917	1.46962	0.555002
Ndufs7	0.000272536	0.999727	0.775192	0.775143	-0.367374
Snrpb2	0.000273748	0.999726	1.139	1.13902	0.187772
Bhlha15	0.000276127	0.999724	0.489255	0.487042	-1.03134
Cdh13	0.000279907	0.99972	1.85486	1.85791	0.89131
Zscan29	0.000281679	0.999718	1.17453	1.17463	0.232084
Bzrap1	0.000284989	0.999715	1.62502	1.62813	0.700456
Ttc12	0.000286087	0.999714	1.46906	1.46975	0.554896
Epha4	0.000288892	0.999711	1.38774	1.3878	0.47274
Mrps34	0.000290393	0.99971	0.729802	0.729696	-0.454422
Dact3	0.000291371	0.999709	0.73997	0.739867	-0.434461
Ing3	0.00029216	0.999708	1.15497	1.15501	0.207849
Vwa8	0.000293284	0.999707	1.25844	1.25856	0.331631
Mybl2	0.000293655	0.999706	0.802647	0.802631	-0.317163
Ensa	0.000293987	0.999706	1.1186	1.11862	0.161696
Vim	0.000294044	0.999706	0.732726	0.732717	-0.448655
Pgm2l1	0.000295069	0.999705	1.33339	1.33352	0.415097
Tspyl1	0.000296503	0.999703	0.878751	0.878724	-0.186473
Rbbp9	0.000301104	0.999699	1.24634	1.24639	0.317695
Prepl	0.000307185	0.999693	1.18475	1.18479	0.24458
Clcn2	0.000307466	0.999693	0.660961	0.660514	-0.597363
Nrxn1	0.000308107	0.999692	2.00845	2.02247	1.00608
Os9	0.000308439	0.999692	0.870599	0.870571	-0.19992
Igf2bp2	0.000309529	0.99969	0.82147	0.821466	-0.283721
Stxbp5l	0.000313745	0.999686	1.63872	1.64234	0.712566
Vps8	0.00031531	0.999685	1.1773	1.17737	0.235481
Dzank1	0.000316181	0.999684	1.60436	1.60873	0.681995
Fhdc1	0.000316788	0.999683	1.34658	1.34682	0.429305
Tceal1	0.000317603	0.999682	1.42278	1.42378	0.508713
Gipc1	0.000318009	0.999682	0.798309	0.798281	-0.324981
Gm5643	0.00031814	0.999682	1.58506	1.58511	0.66454
Ngly1	0.000318693	0.999681	1.4213	1.42181	0.507206
Itgb5	0.000321647	0.999678	1.15889	1.15891	0.212748
Slc7a3	0.000322045	0.999678	2.21367	2.21831	1.14644
Ube2k	0.000322241	0.999678	1.15595	1.15596	0.209079
Fstl3	0.000322548	0.999677	1.46218	1.46404	0.548123
Pnldc1	0.000329638	0.99967	1.78116	1.78908	0.83282
Elmod2	0.000332118	0.999668	1.32344	1.3236	0.404297
Slc12a7	0.000333868	0.999666	0.709838	0.709802	-0.494438
Pdxp	0.000337963	0.999662	0.772434	0.772381	-0.372517
Nbeal2	0.000338173	0.999662	0.55157	0.551134	-0.858384
Eid2	0.000340928	0.999659	0.805336	0.805241	-0.312337
Nck1	0.00034124	0.999659	1.16918	1.16924	0.225492
Trdmt1	0.000345407	0.999655	1.3161	1.31656	0.396266
Gins2	0.000346098	0.999654	0.867661	0.867639	-0.204797
Uqcr10	0.000349522	0.99965	0.806401	0.806364	-0.310431
Mrpl53	0.000354696	0.999645	0.759818	0.759695	-0.396275
Pyy	0.000358529	0.999641	2.27707	2.283	1.18718
Nudcd3	0.000361037	0.999639	0.889941	0.889932	-0.168218
Rcn3	0.000361682	0.999638	0.574095	0.574043	-0.800639
Usp20	0.000363775	0.999636	1.23662	1.23683	0.306404
Nisch	0.000366897	0.999633	0.737259	0.737255	-0.439757
Dph6	0.000369661	0.99963	1.44879	1.44893	0.534852
Decr1	0.000370374	0.99963	1.19876	1.19882	0.261545
Ppp2r4	0.00037089	0.999629	0.85198	0.851971	-0.231109
Pdzk1ip1	0.000372912	0.999627	0.555927	0.553911	-0.847032
F8	0.000381444	0.999619	1.69568	1.69998	0.761861
Phkg2	0.000381966	0.999618	0.841451	0.841361	-0.249049
Slc38a10	0.000384473	0.999616	0.856515	0.856505	-0.22345
B230118H07Rik	0.000386044	0.999614	1.34438	1.34471	0.426942
Ccnb2	0.000387287	0.999613	0.875301	0.875286	-0.192149
Aes	0.000387298	0.999613	0.645084	0.64501	-0.63244
Nudt17	0.000388304	0.999612	0.609238	0.60791	-0.714922
Raet1d	0.000389477	0.999611	1.8326	1.83764	0.873893
Nelfe	0.000390524	0.999609	1.09357	1.09359	0.129052
Wipi2	0.000392527	0.999607	0.870164	0.870148	-0.200641
Enc1	0.000393894	0.999606	1.32606	1.32611	0.407147
9530068E07Rik	0.000394369	0.999606	0.822896	0.822882	-0.281218
Mrpl12	0.000398645	0.999601	0.807761	0.807745	-0.308
B4galt4	0.000398749	0.999601	1.34981	1.35011	0.432761
Vbp1	0.000401087	0.999599	1.279	1.27905	0.355019
Wrb	0.000403646	0.999596	0.881651	0.881628	-0.18172
Rnf19b	0.00041305	0.999587	0.842668	0.842583	-0.246965
Whrn	0.000417971	0.999582	0.641624	0.641472	-0.6402
Hdhd3	0.000425487	0.999575	0.527222	0.526015	-0.923519
Tmem216	0.000429932	0.99957	1.19323	1.19337	0.25487
Snord64	0.00043495	0.999565	6.26292	8.07174	2.64683
Mrpl38	0.000435086	0.999565	0.893316	0.893302	-0.162757
Fxyd1	0.000436826	0.999563	1.83996	1.8513	0.879675
Pex5l	0.000437446	0.999563	1.61594	1.61998	0.692373
Calca	0.000439532	0.99956	2.6542	2.6759	1.40828
Lrfn1	0.000446195	0.999554	0.68657	0.686337	-0.542522
Iars2	0.000453091	0.999547	1.08639	1.0864	0.119545
Tulp4	0.000457168	0.999543	0.790687	0.790663	-0.338822
Gga2	0.000460891	0.999539	0.740855	0.740842	-0.432737
Ppp1r3c	0.00046127	0.999539	1.49217	1.49345	0.577409
Zfp459	0.000462782	0.999537	1.41324	1.41436	0.499007
Rgs2	0.000464597	0.999535	0.642789	0.642524	-0.637584
Slc35a1	0.000466448	0.999534	1.18732	1.18739	0.247713
Ebag9	0.000470478	0.99953	1.24064	1.24076	0.311087
Csnk1d	0.000477038	0.999523	0.866738	0.866732	-0.206333
Cdk5rap3	0.000479148	0.999521	1.16986	1.16991	0.226339
3110043O21Rik	0.000479324	0.999521	1.31771	1.31801	0.398031
Nap1l1	0.000483656	0.999516	1.21429	1.21429	0.280111
Btbd19	0.000484244	0.999516	0.710893	0.710416	-0.492296
Tbce	0.000487147	0.999513	1.31768	1.31784	0.398005
Ppwd1	0.000492041	0.999508	1.22439	1.22444	0.292069
Lum	0.000496296	0.999504	0.476509	0.476326	-1.06942
Rnf122	0.000504317	0.999496	0.822498	0.822452	-0.281916
Ccnc	0.000504984	0.999495	1.24828	1.24842	0.319938
Camk1d	0.000507122	0.999493	1.95393	1.96118	0.966378
Upf3a	0.000508122	0.999492	1.22167	1.22177	0.288859
Sh2b1	0.000509583	0.99949	0.810544	0.810522	-0.303037
Rnf10	0.000513465	0.999487	0.816583	0.816577	-0.292329
Smo	0.000520258	0.99948	0.836174	0.836168	-0.258125
Cdan1	0.000540017	0.99946	0.838898	0.838842	-0.253433
Dlg1	0.000547199	0.999453	1.21948	1.21949	0.286264
Rnf126	0.000554084	0.999446	0.764392	0.764374	-0.387615
Mlh3	0.000563067	0.999437	1.28286	1.28304	0.359369
Gm3264	0.000564545	0.999435	3.06903	3.14983	1.61778
Lrp11	0.000565332	0.999435	1.32016	1.32033	0.400715
Mycn	0.000567423	0.999433	1.31202	1.31204	0.391788
Ccnd3	0.000567951	0.999432	0.690415	0.690404	-0.534465
Tbrg4	0.000570703	0.999429	0.859984	0.859971	-0.217617
Golph3	0.000587077	0.999413	0.913697	0.913689	-0.130213
Nrcam	0.000591175	0.999409	1.55651	1.5567	0.638312
Rpa2	0.000596955	0.999403	0.857466	0.857447	-0.221848
Tead2	0.000598357	0.999402	0.896172	0.89617	-0.158152
Cep55	0.000605418	0.999395	0.830386	0.830331	-0.268146
Aqr	0.000609224	0.999391	1.0905	1.0905	0.124985
Jkamp	0.000610267	0.99939	0.839355	0.839293	-0.252646
Timm44	0.000611489	0.999389	1.13454	1.13456	0.182105
Grem1	0.000634813	0.999365	1.66138	1.66257	0.732385
Immp1l	0.000635269	0.999365	1.17897	1.17906	0.237531
Spef1	0.000649649	0.99935	0.619452	0.618469	-0.690935
Arl8a	0.000650114	0.99935	0.821882	0.821812	-0.282996
Cmpk1	0.000689006	0.999311	0.86654	0.866521	-0.206662
Iqgap2	0.000691505	0.999308	0.715103	0.715055	-0.483778
Lrrc17	0.000696514	0.999303	1.74358	1.74394	0.802054
Ccna2	0.000707498	0.999293	0.89374	0.893737	-0.162072
Ndufs2	0.00071597	0.999284	0.883102	0.883093	-0.179348
Ccpg1os	0.000721341	0.999279	1.33447	1.33511	0.416272
Primpol	0.000723983	0.999276	1.29451	1.29478	0.372407
Nat1	0.000726216	0.999274	2.52031	2.57419	1.3336
Ctxn1	0.000728328	0.999272	0.713883	0.713819	-0.48624
Gclm	0.000729874	0.99927	0.684479	0.684351	-0.546921
Gdf1	0.000729907	0.99927	0.677803	0.677569	-0.561062
Fgd3	0.00073035	0.99927	0.549024	0.547295	-0.865059
Piezo1	0.00073474	0.999265	0.730092	0.73007	-0.453849
Rps15	0.00074086	0.999259	0.833943	0.833941	-0.261979
Zcchc2	0.000741008	0.999259	0.705333	0.705249	-0.503624
Car10	0.000741199	0.999259	1.74421	1.74797	0.802571
Cyth2	0.000742099	0.999258	0.911985	0.911972	-0.132918
Xaf1	0.000742675	0.999257	0.21993	0.199325	-2.18488
Ttc39c	0.000757204	0.999243	0.678257	0.677609	-0.560096
Stx18	0.000757647	0.999242	1.17652	1.17658	0.234523
Rpl26	0.00077522	0.999225	0.840182	0.840179	-0.251227
Trp53i13	0.0007918	0.999208	0.752775	0.752352	-0.40971
Mospd3	0.00079333	0.999207	0.7518	0.75166	-0.411579
Acp5	0.000793637	0.999206	0.418026	0.417426	-1.25833
Mipol1	0.000802902	0.999197	1.4385	1.43937	0.524566
Mrps25	0.000806488	0.999194	1.10384	1.10386	0.142531
Copg2	0.000807003	0.999193	1.15275	1.15278	0.205086
Cyld	0.000809436	0.999191	1.23781	1.23797	0.30779
D430042O09Rik	0.000810668	0.999189	1.20876	1.20884	0.273533
Atp5b	0.000810938	0.999189	0.909865	0.909864	-0.136276
Flywch2	0.000820605	0.999179	1.49768	1.49936	0.58273
Rax	0.000823246	0.999177	1.54624	1.54731	0.628762
Tmem175	0.000825883	0.999174	1.25432	1.25454	0.326904
Fads3	0.000825934	0.999174	0.64755	0.647033	-0.626937
Atf6b	0.000830586	0.999169	0.781871	0.781845	-0.354997
Ttc17	0.00083079	0.999169	1.20117	1.20126	0.264441
Hif3a	0.000833029	0.999167	0.71558	0.71542	-0.482815
Serpind1	0.000836112	0.999164	0.160739	0.154737	-2.63721
Cd274	0.000841991	0.999158	2.01749	2.03696	1.01256
Dynlt1a	0.000842311	0.999158	1.43511	1.43546	0.52116
5031439G07Rik	0.000851032	0.999149	0.734297	0.734259	-0.445565
Cetn2	0.000856011	0.999144	1.21961	1.2197	0.286419
Pitpnm2	0.000857402	0.999143	0.734749	0.734702	-0.444677
Slc29a3	0.000861121	0.999139	0.812694	0.812574	-0.299215
Gpm6a	0.000864057	0.999136	1.40533	1.40683	0.49091
Stk25	0.000873135	0.999127	1.14654	1.14657	0.197291
Arsg	0.000886148	0.999114	1.69602	1.70068	0.762153
Nipal3	0.000903663	0.999096	1.29794	1.2984	0.376226
Kpna4	0.000905647	0.999094	1.23043	1.23045	0.299168
Hmgxb4	0.000914633	0.999085	1.17858	1.17861	0.237047
Rpl27a	0.000926932	0.999073	0.829952	0.82995	-0.268901
Slc16a12	0.000930803	0.999069	0.509981	0.507299	-0.971485
Syde1	0.000932682	0.999067	0.829154	0.829097	-0.270287
Hist1h2bc	0.000933459	0.999067	2.02775	2.03065	1.01988
Cacng5	0.000971764	0.999028	2.4171	2.46333	1.27327
Katnal2	0.000985147	0.999015	1.4778	1.47936	0.563452
Srpx2	0.000987643	0.999012	2.08584	2.10244	1.06063
Il33	0.000987714	0.999012	2.08479	2.09667	1.0599
Fnip2	0.00100084	0.998999	0.757663	0.757601	-0.400372
Shank3	0.00100398	0.998996	0.700673	0.70059	-0.513187
Tmsb4x	0.00100448	0.998996	0.781945	0.781932	-0.354861
Armc6	0.00100783	0.998992	0.683576	0.68344	-0.548827
Pak1	0.00100965	0.99899	1.10187	1.10189	0.13995
Jmjd4	0.00101366	0.998986	1.13627	1.1363	0.184301
Ttll12	0.00102482	0.998975	0.810025	0.810012	-0.303962
Rimkla	0.00105123	0.998949	2.09584	2.10828	1.06753
Aldh3b2	0.00107571	0.998924	1.66836	1.673	0.738428
Rpl39	0.00107915	0.998921	0.811078	0.81107	-0.302088
Rhbdd1	0.00108332	0.998917	1.19191	1.19205	0.253275
Colec12	0.00109125	0.998909	1.34827	1.3483	0.431107
Mapre1	0.00110227	0.998898	1.15633	1.15634	0.209558
Dbi	0.00110382	0.998896	0.804182	0.804143	-0.314407
Polr3h	0.00113505	0.998865	0.823628	0.823578	-0.279936
Tspan18	0.00113544	0.998865	0.77486	0.774828	-0.367992
Mlec	0.00113822	0.998862	0.828785	0.828781	-0.270931
Ctbp2	0.0011438	0.998856	0.891164	0.891156	-0.166237
Gm14139	0.00114462	0.998855	2.1771	2.19784	1.12241
Pkp1	0.00115547	0.998845	1.7439	1.75166	0.802319
Pard6b	0.00115686	0.998843	0.833016	0.832979	-0.263584
Ngfr	0.00115686	0.998843	1.48401	1.4842	0.569499
Cep250	0.00115822	0.998842	0.863503	0.863466	-0.211726
2410016O06Rik	0.00116538	0.998835	0.796975	0.796921	-0.327393
3110062M04Rik	0.00116589	0.998834	0.821338	0.82119	-0.283952
Tmem65	0.00117211	0.998828	0.885087	0.88505	-0.176109
Zswim4	0.00117331	0.998827	0.811764	0.811733	-0.300867
Spata7	0.00117885	0.998821	1.25738	1.25762	0.33042
Ak4	0.00117926	0.998821	1.19273	1.19275	0.254268
Gtf3c5	0.00118089	0.998819	1.12062	1.12064	0.164302
Krt7	0.00120097	0.998799	0.551865	0.551737	-0.857613
Rab3b	0.00120256	0.998797	1.95414	1.95695	0.96653
Tpmt	0.00122188	0.998778	0.813433	0.813337	-0.297904
Ap2a2	0.00124445	0.998756	0.819126	0.819117	-0.287842
Comtd1	0.00125823	0.998742	0.66724	0.666757	-0.583723
Nfam1	0.00126854	0.998731	1.66202	1.66434	0.732939
Sostdc1	0.00126972	0.99873	0.597375	0.596218	-0.743292
Syndig1l	0.00126995	0.99873	2.48606	2.5407	1.31386
Ccdc117	0.00127301	0.998727	0.895213	0.895186	-0.159697
Ercc1	0.00128608	0.998714	1.13987	1.13993	0.188876
Egfl6	0.00129152	0.998708	1.69377	1.70022	0.760242
Foxd2	0.00130184	0.998698	0.534144	0.533489	-0.904699
Myc	0.00130585	0.998694	1.23122	1.23124	0.300087
Pfdn5	0.00131612	0.998684	1.20348	1.20351	0.267207
Prdm13	0.00131845	0.998682	0.446302	0.444293	-1.16391
Nubp2	0.00132346	0.998677	0.834389	0.834349	-0.261208
Atp2b4	0.00133052	0.998669	1.44002	1.4403	0.526092
Ercc3	0.00133281	0.998667	1.12189	1.12191	0.165935
Ddx47	0.00133621	0.998664	1.07815	1.07816	0.108564
Rpl10	0.00133676	0.998663	0.805864	0.805862	-0.311392
Slc25a38	0.0013567	0.998643	0.825182	0.825096	-0.277215
Gga1	0.00135941	0.998641	0.823456	0.82343	-0.280237
Meaf6	0.00136151	0.998638	1.17625	1.17629	0.234197
Stt3b	0.00136153	0.998638	0.866333	0.866327	-0.207007
Fam73a	0.00137989	0.99862	1.18716	1.18721	0.247512
Ell2	0.00139003	0.99861	0.561139	0.560941	-0.833569
Sod2	0.00139302	0.998607	0.894567	0.894548	-0.160738
Kctd3	0.00140326	0.998597	1.11789	1.11791	0.160773
Glp1r	0.00140797	0.998592	0.492756	0.489145	-1.02105
Ccdc86	0.0014141	0.998586	0.772653	0.772623	-0.372107
Acvr2b	0.00141495	0.998585	0.696824	0.696729	-0.521135
Kdm4a	0.0014165	0.998584	0.793154	0.79313	-0.334326
Strada	0.00143483	0.998565	1.12498	1.12502	0.169904
Dkk3	0.00143493	0.998565	1.30864	1.30894	0.388071
Fezf2	0.00143735	0.998563	1.59963	1.60303	0.677743
Ampd2	0.00147422	0.998526	0.696186	0.696142	-0.522456
Cul7	0.00147753	0.998522	0.792832	0.792823	-0.334913
Tmem150c	0.00148241	0.998518	1.53272	1.53565	0.616091
Slc18a3	0.00149208	0.998508	2.97314	3.05295	1.57199
Mettl13	0.0014976	0.998502	0.829772	0.829728	-0.269213
Slc30a3	0.00150189	0.998498	1.79113	1.80031	0.84087
Flot2	0.00150377	0.998496	0.789777	0.78975	-0.340483
Ptn	0.0015052	0.998495	1.29589	1.29591	0.373941
Rdh14	0.00150719	0.998493	1.60268	1.60422	0.68049
Ankrd52	0.00150749	0.998493	0.655018	0.65499	-0.610393
Emilin1	0.00151583	0.998484	0.635623	0.635569	-0.653757
Casr	0.00151628	0.998484	2.26531	2.2749	1.17971
Lin28a	0.0015491	0.998451	1.1529	1.1529	0.205271
Ythdc1	0.00155067	0.998449	1.14422	1.14424	0.194369
Nqo2	0.00155251	0.998447	1.22145	1.22163	0.2886
Fam65b	0.00155438	0.998446	0.590473	0.588194	-0.760058
Gm17644	0.00156385	0.998436	1.2942	1.29455	0.37206
Upf1	0.00158241	0.998418	0.781923	0.781905	-0.354902
Alg14	0.00160052	0.998399	1.26788	1.26814	0.342422
Krcc1	0.00161231	0.998388	1.41086	1.41103	0.496576
Kcnq2	0.00161313	0.998387	1.63111	1.63674	0.705857
Cldn13	0.00161962	0.99838	0.197717	0.169871	-2.33849
Gm8801	0.00162445	0.998376	0.672099	0.671393	-0.573254
Zfp593	0.00165292	0.998347	0.732752	0.732643	-0.448602
Synb	0.00165813	0.998342	4.73616	5.47187	2.24372
Dzip1	0.00165944	0.998341	1.2681	1.2682	0.342666
Git1	0.0016919	0.998308	0.751631	0.751615	-0.411903
Fam160b1	0.0017396	0.99826	0.848312	0.848269	-0.237333
Igfbp4	0.00174698	0.998253	0.67072	0.670711	-0.576217
Mettl10	0.00175907	0.998241	1.31112	1.31136	0.390803
Mark2	0.00176976	0.99823	0.750953	0.750931	-0.413205
Ak5	0.00177472	0.998225	0.601604	0.600283	-0.733114
Zfp866	0.00178704	0.998213	1.26126	1.26135	0.334865
Desi2	0.00179137	0.998209	0.867011	0.866981	-0.205877
Tmem231	0.00181073	0.998189	1.28454	1.28472	0.361247
Hist1h2ae	0.00182149	0.998179	0.473218	0.469565	-1.07942
Lrrc8d	0.00182908	0.998171	0.842497	0.842461	-0.247257
Asb13	0.00183559	0.998164	0.858585	0.858504	-0.219968
Trim34a	0.00183791	0.998162	1.96965	1.98802	0.977941
Gabarap	0.00185548	0.998145	0.716995	0.716972	-0.479965
Gbp3	0.00186778	0.998132	4.07479	4.53436	2.02672
Tpm4	0.00189447	0.998106	0.847043	0.847039	-0.239494
6430573F11Rik	0.00189684	0.998103	1.34919	1.34977	0.432092
Mageh1	0.00190004	0.9981	0.847771	0.84769	-0.238254
Ret	0.00190053	0.998099	1.22279	1.22289	0.290173
0610010K14Rik	0.0019087	0.998091	0.900112	0.900096	-0.151824
Rbck1	0.00192354	0.998076	0.854911	0.85489	-0.226155
Sipa1	0.00193841	0.998062	0.654983	0.654921	-0.610471
Igsf1	0.00195343	0.998047	1.63649	1.63814	0.710606
Syne4	0.00197322	0.998027	0.741838	0.741257	-0.430825
Krt20	0.00200078	0.997999	0.527447	0.524452	-0.922901
Lancl1	0.00200429	0.997996	1.12984	1.12988	0.176114
Grwd1	0.00201076	0.997989	0.854274	0.854257	-0.22723
Chmp3	0.00201931	0.997981	1.21759	1.21763	0.284026
Slc25a13	0.00202875	0.997971	0.895173	0.895162	-0.159761
Kras	0.0020376	0.997962	0.857605	0.857587	-0.221615
Tbxa2r	0.00204051	0.997959	0.520473	0.516591	-0.942104
Phgdh	0.0020505	0.997949	0.683008	0.682991	-0.550025
2900026A02Rik	0.00206779	0.997932	0.799714	0.799657	-0.322443
Eno2	0.00209161	0.997908	1.57048	1.57272	0.651207
Mapk1	0.00209513	0.997905	1.11668	1.11669	0.15922
Akap2	0.00210192	0.997898	1.25915	1.25917	0.332446
Carf	0.00211002	0.99789	1.40424	1.40505	0.489791
Cbfb	0.00212227	0.997878	0.941976	0.941971	-0.0862381
Parp14	0.00212292	0.997877	2.18739	2.21047	1.12921
Caskin2	0.00217637	0.997824	0.737934	0.737888	-0.438437
Pold3	0.00218784	0.997812	1.15114	1.15116	0.203069
Cep76	0.0021982	0.997802	0.812308	0.81224	-0.299901
1700049G17Rik	0.00220915	0.997791	1.41986	1.42078	0.505751
Ube4b	0.00221088	0.997789	0.862405	0.8624	-0.213563
Pcdhga11	0.00221522	0.997785	0.713816	0.713558	-0.486375
Mrps15	0.00222437	0.997776	1.22626	1.2263	0.29426
Ctbp1	0.00222611	0.997774	0.881127	0.881122	-0.182578
AU019823	0.00223959	0.99776	1.23373	1.23377	0.303024
Adarb1	0.00225312	0.997747	0.833365	0.833257	-0.262979
Tomm40	0.0022574	0.997743	0.80543	0.805417	-0.312168
Hspa12b	0.00226921	0.997731	0.7249	0.724738	-0.464145
P3h1	0.00229589	0.997704	0.717889	0.717816	-0.478167
Rmi2	0.00230036	0.9977	0.784975	0.784907	-0.349281
Dock6	0.00232461	0.997675	0.767262	0.76722	-0.382209
Kif21b	0.00232886	0.997671	0.675625	0.675577	-0.565705
Rgn	0.00237485	0.997625	1.53401	1.53655	0.617309
Cnot4	0.0023811	0.997619	1.16452	1.16454	0.219735
L3hypdh	0.0023853	0.997615	0.692393	0.691616	-0.530336
Pak3	0.00240231	0.997598	1.69012	1.69113	0.757124
Txnrd1	0.00241934	0.997581	0.898954	0.89895	-0.153681
Gramd4	0.00244848	0.997552	0.840603	0.840552	-0.250503
Snx32	0.00246399	0.997536	2.75738	2.80641	1.4633
Scel	0.00249901	0.997501	1.84945	1.85686	0.887099
Actr6	0.00251589	0.997484	1.21496	1.2151	0.280914
Cxx1b	0.00252771	0.997472	0.711736	0.711667	-0.490585
Mbp	0.00254307	0.997457	0.72917	0.729022	-0.455672
Asah2	0.00254742	0.997453	1.37913	1.37979	0.463763
Eme1	0.00257155	0.997428	1.09277	1.09279	0.127996
Zfp182	0.00258715	0.997413	1.46109	1.4619	0.547049
Hopx	0.00259499	0.997405	0.73768	0.737408	-0.438933
Pak6	0.00259525	0.997405	0.469071	0.465944	-1.09212
Zfp553	0.00259891	0.997401	0.80909	0.809061	-0.305627
Itfg2	0.00264635	0.997354	1.15979	1.15987	0.213859
Rab3il1	0.00265957	0.99734	0.6206	0.620469	-0.688265
Imp4	0.00267438	0.997326	0.880364	0.88035	-0.183827
Sox12	0.00268235	0.997318	0.729799	0.729789	-0.454428
Rad51b	0.00270287	0.997297	1.44081	1.44183	0.526876
Adsl	0.00272281	0.997277	0.863829	0.863816	-0.211183
A830082N09Rik	0.00273509	0.997265	1.36689	1.36751	0.450899
Kcna3	0.00277144	0.997229	0.515497	0.511532	-0.955963
Ints5	0.00278244	0.997218	0.8488	0.848784	-0.236503
Cpne3	0.00279771	0.997202	0.858994	0.858961	-0.21928
Ascl1	0.00281227	0.997188	0.342411	0.34093	-1.5462
Bax	0.00281701	0.997183	0.855837	0.855816	-0.224592
Id3	0.00282968	0.99717	0.793857	0.793841	-0.333049
Cdkn1a	0.00284221	0.997158	1.17022	1.17034	0.226778
Kcnt2	0.00284583	0.997154	2.21699	2.22722	1.14861
Btd	0.00285191	0.997148	1.18318	1.18332	0.24267
Lclat1	0.0028653	0.997135	1.19238	1.19245	0.253849
Scrn2	0.00287454	0.997125	0.834818	0.83472	-0.260467
Rita1	0.00289385	0.997106	0.802179	0.801997	-0.318005
Cntnap2	0.00290832	0.997092	1.22478	1.2249	0.292523
Copz1	0.00290924	0.997091	0.916879	0.916875	-0.125196
Erlec1	0.00295772	0.997042	1.20077	1.20087	0.263955
Ccrn4l	0.00298092	0.997019	0.797544	0.797461	-0.326365
Rab24	0.00301372	0.996986	0.850353	0.850287	-0.233866
Ncln	0.00303738	0.996963	0.795146	0.795131	-0.330709
Med28	0.00304964	0.99695	0.844659	0.844618	-0.243559
Zfp710	0.00305226	0.996948	0.817469	0.817449	-0.290764
Nr5a2	0.00306286	0.996937	0.557293	0.554962	-0.843492
Ypel3	0.00308415	0.996916	0.770551	0.770341	-0.376037
Slc44a4	0.00308707	0.996913	0.350813	0.348917	-1.51122
Nup62	0.00309345	0.996907	0.901572	0.901568	-0.149485
Snhg14	0.00309867	0.996901	1.46831	1.46859	0.554161
Adprh	0.00312479	0.996875	0.755942	0.755914	-0.403652
Lyl1	0.00315336	0.996847	0.45074	0.450008	-1.14963
Abhd17b	0.00320691	0.996793	0.872438	0.872393	-0.196875
Tab3	0.00321647	0.996784	1.20419	1.20422	0.268057
Cirh1a	0.00323178	0.996768	0.858046	0.858036	-0.220873
Gpsm1	0.00324107	0.996759	0.872295	0.872277	-0.197112
Glt25d1	0.00324926	0.996751	0.872804	0.872793	-0.19627
Htra2	0.00326702	0.996733	0.786577	0.786507	-0.34634
D230030E09Rik	0.00327849	0.996722	1.93355	1.94404	0.951254
Faim	0.00329426	0.996706	1.23626	1.23642	0.305979
Timm23	0.00329904	0.996701	0.86987	0.869863	-0.201129
Emc1	0.00330454	0.996695	0.836019	0.835973	-0.258393
Tle6	0.00332805	0.996672	1.38967	1.39089	0.474747
Zfp574	0.00333857	0.996661	0.705232	0.705182	-0.503831
Hdgfrp3	0.00336671	0.996633	0.763853	0.763814	-0.388634
Actg2	0.00338399	0.996616	1.57245	1.57654	0.653015
Mlst8	0.00342032	0.99658	1.25271	1.25279	0.325052
Zfp768	0.00343277	0.996567	0.752849	0.752797	-0.409568
Gtf2h4	0.00343397	0.996566	1.13819	1.13825	0.186742
Gabra4	0.00344122	0.996559	1.57685	1.57908	0.657047
Nckap5l	0.00344243	0.996558	0.738997	0.738952	-0.436359
Rfk	0.00344489	0.996555	0.854494	0.854472	-0.226858
Tmem62	0.00344935	0.996551	1.43245	1.43383	0.51848
Hsf2bp	0.0034831	0.996517	2.15851	2.1741	1.11003
Helb	0.00348728	0.996513	1.26924	1.26943	0.343968
Grcc10	0.00349839	0.996502	0.833972	0.833929	-0.26193
Tbcel	0.00350164	0.996498	1.15779	1.15786	0.211371
2310022B05Rik	0.00351317	0.996487	0.760336	0.760309	-0.39529
Ap5s1	0.00351491	0.996485	0.778629	0.778328	-0.360992
Ecm1	0.00352177	0.996478	0.717376	0.71694	-0.479199
Tnfaip1	0.00353373	0.996466	0.863689	0.863679	-0.211416
Cog6	0.0035366	0.996463	1.14754	1.14759	0.198547
Cpt2	0.0035542	0.996446	0.824831	0.824785	-0.27783
Nfkbib	0.00356121	0.996439	0.790706	0.790659	-0.338788
Foxp4	0.00356575	0.996434	0.655972	0.655957	-0.608293
Lynx1	0.00357551	0.996424	2.46369	2.51793	1.30082
Mthfs	0.00359211	0.996408	1.41903	1.42064	0.50491
Polr2k	0.00360065	0.996399	1.28299	1.28317	0.359508
Scn3a	0.00363725	0.996363	0.370553	0.3618	-1.43225
Col16a1	0.00363726	0.996363	1.49193	1.49369	0.577182
Ctnna2	0.00364294	0.996357	1.36481	1.36564	0.448699
Npnt	0.00364843	0.996352	1.14354	1.14357	0.193506
Zfp820	0.00368862	0.996311	1.35884	1.35929	0.442378
Pold1	0.00372394	0.996276	0.858638	0.858627	-0.219877
Kcnn3	0.00376218	0.996238	1.63971	1.6419	0.713443
Zfp781	0.0037701	0.99623	1.39308	1.39328	0.478274
Bcl10	0.00377234	0.996228	0.862538	0.862487	-0.213339
Clcn3	0.00380642	0.996194	1.16438	1.16441	0.219561
Nefh	0.00383856	0.996161	1.40805	1.40957	0.493699
Grin3a	0.00385358	0.996146	1.67246	1.67533	0.74197
Rpl12	0.00386141	0.996139	0.876302	0.8763	-0.190501
Art4	0.00389215	0.996108	0.445309	0.443589	-1.16712
Vrtn	0.00389611	0.996104	2.00711	2.01164	1.00512
Irf2bp2	0.00395493	0.996045	0.69243	0.692342	-0.53026
Mrpl48	0.00397013	0.99603	1.25246	1.25258	0.324769
AU041133	0.00397783	0.996022	1.72454	1.72678	0.78621
3110082I17Rik	0.00399487	0.996005	1.13832	1.13836	0.186905
Yipf3	0.00401843	0.995982	0.784849	0.784789	-0.349512
Fam69b	0.00406656	0.995933	0.615698	0.614753	-0.699705
Tmem129	0.00409803	0.995902	0.826424	0.826322	-0.275045
Bbs4	0.00412418	0.995876	1.23966	1.23992	0.309943
Srp14	0.00420196	0.995798	1.17598	1.17602	0.233869
1700019B21Rik	0.0042028	0.995797	0.304417	0.294718	-1.71588
Atg3	0.00421129	0.995789	1.17304	1.17311	0.230254
Eml6	0.00423684	0.995763	1.7987	1.80704	0.846954
Gsg2	0.00426851	0.995731	0.819391	0.819324	-0.287376
Cdca4	0.00426977	0.99573	0.849536	0.849521	-0.235253
Fam134b	0.00430061	0.995699	1.37552	1.37646	0.45998
2810410L24Rik	0.00431228	0.995688	0.71237	0.711878	-0.489301
Col24a1	0.00435152	0.995648	1.49184	1.4937	0.577094
2410004P03Rik	0.00436503	0.995635	2.06543	2.07538	1.04644
Arrdc4	0.00440636	0.995594	0.724921	0.724817	-0.464105
Nr5a1	0.00446507	0.995535	4.04249	4.29921	2.01524
Hexim2	0.00446555	0.995534	0.655728	0.654492	-0.608831
Lsp1	0.00455274	0.995447	1.31251	1.31269	0.392332
Snx8	0.00456503	0.995435	0.676601	0.676521	-0.563623
Sdc2	0.0045745	0.995426	1.30989	1.31	0.38945
Cdk8	0.00463121	0.995369	0.935338	0.935332	-0.09644
Slmo1	0.00463185	0.995368	0.715399	0.714977	-0.483181
Tbcc	0.0046782	0.995322	0.831573	0.83147	-0.266086
Usp8	0.00471677	0.995283	1.27173	1.27176	0.346793
Pex19	0.00478538	0.995215	0.929214	0.929205	-0.105918
Cpeb4	0.00479445	0.995206	0.71959	0.719432	-0.474754
Eml4	0.00484166	0.995158	1.10021	1.10021	0.137775
Cdca8	0.00486465	0.995135	0.887105	0.887096	-0.172823
Plekhb1	0.00487173	0.995128	1.56858	1.572	0.649457
Tmx4	0.0048905	0.99511	1.3523	1.35254	0.435419
Lama2	0.00489553	0.995104	2.13495	2.14651	1.0942
1500011K16Rik	0.00497724	0.995023	0.623648	0.622805	-0.681195
Asxl3	0.0050375	0.994962	0.557767	0.557573	-0.842267
Cpa6	0.00504051	0.994959	2.92204	3.022	1.54697
Glg1	0.00504744	0.994953	0.845323	0.845309	-0.242425
Gabrp	0.00507933	0.994921	7.04687	8.88816	2.81698
Tesk1	0.00510295	0.994897	0.837676	0.837646	-0.255535
Bnc1	0.00511863	0.994881	0.704162	0.703894	-0.506022
Mier2	0.00512141	0.994879	0.767856	0.767801	-0.381092
Mrpl15	0.00512961	0.99487	0.891512	0.891496	-0.165674
Slco2a1	0.00513464	0.994865	0.497889	0.496505	-1.0061
Wars2	0.0052144	0.994786	1.27385	1.274	0.349192
Uqcrc1	0.00522025	0.99478	0.884892	0.884884	-0.176428
Ccdc14	0.0052491	0.994751	1.20975	1.20984	0.274704
A230077H06Rik	0.00524974	0.99475	1.83748	1.85065	0.877729
M6pr	0.00525031	0.99475	1.09437	1.09438	0.130104
Zfp384	0.00534398	0.994656	0.89122	0.891207	-0.166146
Arhgef19	0.00535113	0.994649	0.746323	0.745864	-0.422127
Cluh	0.00535175	0.994648	0.793431	0.793415	-0.333823
Tpgs1	0.0054119	0.994588	0.844196	0.84411	-0.244351
Rfc1	0.00543659	0.994563	1.28164	1.28165	0.357986
Lhfpl2	0.00543672	0.994563	1.17349	1.17353	0.230811
Arxes2	0.00543862	0.994561	0.872015	0.871988	-0.197575
Tmem123	0.00546728	0.994533	0.907069	0.907062	-0.140716
Mrpl14	0.00548554	0.994514	0.753604	0.753515	-0.408121
AF529169	0.00549907	0.994501	1.66338	1.66874	0.734121
Sec61a2	0.00552731	0.994473	1.17136	1.1714	0.228183
Zfp229	0.00553567	0.994464	1.23958	1.23975	0.309847
Atp8b2	0.00554234	0.994458	0.888003	0.887986	-0.171363
Chrnb2	0.00564572	0.994354	1.78592	1.78977	0.836671
Wdr35	0.00569958	0.9943	1.24806	1.24815	0.319682
Serf1	0.00573265	0.994267	0.69954	0.699384	-0.515522
Il2rg	0.00581543	0.994185	0.737984	0.737338	-0.438339
Cnpy3	0.00587034	0.99413	0.877072	0.87705	-0.189233
Pcnp	0.00589362	0.994106	1.11146	1.11146	0.152452
Chpf	0.00589787	0.994102	0.838428	0.838398	-0.254242
Tnrc6b	0.00590206	0.994098	0.771364	0.771338	-0.374517
Plce1	0.00595571	0.994044	1.22371	1.22381	0.291257
Dnttip1	0.00595839	0.994042	1.10997	1.11001	0.150523
Thtpa	0.00597458	0.994025	0.841131	0.841039	-0.249597
Aim1	0.00604351	0.993956	1.38381	1.38446	0.468651
Prpsap2	0.00604465	0.993955	0.898793	0.898765	-0.153939
Eaf2	0.00605893	0.993941	1.71406	1.71892	0.777414
Wnk2	0.00607334	0.993927	0.578221	0.578055	-0.790306
Ankrd12	0.00608442	0.993916	1.28211	1.28245	0.358524
Wnk4	0.00609005	0.99391	0.647752	0.647432	-0.626487
Zfp821	0.00610693	0.993893	0.865454	0.865387	-0.208471
Tnfrsf21	0.00614437	0.993856	0.873229	0.873199	-0.195568
Shc4	0.00622105	0.993779	1.55067	1.55302	0.632896
Sfxn3	0.00628877	0.993711	1.47072	1.47191	0.556519
Pcyt1b	0.00629046	0.99371	1.25488	1.25521	0.327544
Kcnip2	0.00636382	0.993636	1.49153	1.49431	0.576789
Igsf9	0.00640503	0.993595	0.670664	0.670635	-0.576339
Cbr4	0.00644505	0.993555	1.35931	1.35984	0.442873
Foxn2	0.00649332	0.993507	0.818306	0.81824	-0.289288
Ubn1	0.00652827	0.993472	0.862875	0.862852	-0.212777
Traf7	0.00656811	0.993432	0.90904	0.909032	-0.137585
Fbxl16	0.00658969	0.99341	0.699508	0.699215	-0.515588
Tmem80	0.00668796	0.993312	1.23889	1.23923	0.309044
43349	0.00682869	0.993171	1.29802	1.29807	0.376318
Cep83os	0.00687117	0.993129	1.60777	1.6104	0.685059
Zcchc14	0.00690302	0.993097	0.734405	0.734378	-0.445352
Zcrb1	0.0069328	0.993067	1.20127	1.20133	0.264559
Dkk1	0.00696646	0.993034	1.53028	1.53068	0.613797
Slirp	0.00697205	0.993028	0.870097	0.870053	-0.200752
Dennd1b	0.00697311	0.993027	1.33153	1.33185	0.413086
Lonrf1	0.00698972	0.99301	0.802183	0.802061	-0.317997
2010003K11Rik	0.00699171	0.993008	0.159254	0.123853	-2.6506
Setd1b	0.00702638	0.992974	0.606323	0.606288	-0.721843
Zfp960	0.00710941	0.992891	1.45647	1.45665	0.542471
AI854517	0.00711844	0.992882	2.60736	2.64354	1.38259
Cbfa2t3	0.00712199	0.992878	0.6771	0.676891	-0.562559
Tmem242	0.00712896	0.992871	1.17509	1.17512	0.23277
Hes5	0.00721071	0.992789	0.555542	0.554915	-0.848032
Ccdc55	0.00724951	0.99275	1.27422	1.27431	0.349612
Rps27a	0.00727448	0.992726	0.879205	0.879203	-0.185729
Clpp	0.00727681	0.992723	0.867271	0.867242	-0.205445
Sost	0.00729171	0.992708	0.599346	0.598659	-0.738539
Kantr	0.00731199	0.992688	1.2825	1.28294	0.35896
Pla2g6	0.0073144	0.992686	0.726517	0.726457	-0.460931
Synj2	0.00731608	0.992684	0.713255	0.712954	-0.48751
Mtmr4	0.0073693	0.992631	0.806223	0.806207	-0.310749
Gja1	0.00738559	0.992614	1.41632	1.41634	0.502151
Dlgap4	0.007396	0.992604	0.852947	0.852934	-0.229473
Wdr83os	0.007432	0.992568	0.80984	0.809795	-0.304292
Kif16b	0.00743793	0.992562	0.831091	0.830999	-0.266921
Rilpl1	0.00745042	0.99255	0.793685	0.793603	-0.333362
Mrpl17	0.00751413	0.992486	0.739211	0.739167	-0.435941
Bms1	0.00755102	0.992449	1.20863	1.20864	0.273374
Prss1	0.00759864	0.992401	2.81762	2.93822	1.49448
Vps53	0.00760961	0.99239	1.16442	1.16447	0.219611
Haus8	0.0077289	0.992271	0.86192	0.861863	-0.214375
Asap2	0.00776171	0.992238	0.85314	0.853118	-0.229146
Rbm17	0.0077809	0.992219	1.09106	1.09107	0.125732
Sdc1	0.00778422	0.992216	0.887277	0.88727	-0.172543
Mdfi	0.00778603	0.992214	0.856262	0.856191	-0.223876
Zscan12	0.00782205	0.992178	1.33211	1.3323	0.413718
Ckap4	0.00786402	0.992136	0.75067	0.750656	-0.413748
Pcsk1	0.00793071	0.992069	1.53506	1.53804	0.618291
Lrrc14	0.00793548	0.992065	0.772962	0.772848	-0.371531
Cd3eap	0.00796933	0.992031	0.885818	0.885795	-0.174918
Adrm1	0.00800389	0.991996	0.794587	0.794576	-0.331723
1600020E01Rik	0.00806096	0.991939	1.4966	1.49904	0.581689
Fh1	0.00806685	0.991933	0.866744	0.866729	-0.206322
Gm15645	0.00807649	0.991924	1.65834	1.65859	0.729736
Mad2l1	0.00814478	0.991855	1.14895	1.14896	0.200313
Piezo2	0.00820595	0.991794	1.31598	1.31635	0.396136
4932416H05Rik	0.00821147	0.991789	1.30634	1.30716	0.385533
Calcr	0.00821956	0.99178	1.81104	1.81635	0.85682
Sgta	0.00822003	0.99178	0.866824	0.866817	-0.206189
Chpf2	0.00822086	0.991779	0.744225	0.744058	-0.426188
Tmem206	0.00824155	0.991758	0.726589	0.726462	-0.460789
Zfp936	0.00828119	0.991719	2.01732	2.02974	1.01244
Zfp825	0.00836796	0.991632	1.38133	1.3815	0.466055
Rpl15	0.00841712	0.991583	0.885873	0.885872	-0.174828
[truncated: 18,281 more rows]
